# Supplementary material for: C/D box sRNA-guided 2′-O-methylation patterns of archaeal rRNA molecules
Source: BMC Genomics. 2015 Aug 22;16:632. doi: 10.1186/s12864-015-1839-z (PMC4644070; doi:10.1186/s12864-015-1839-z)
Supplement: Additional file 1: — Identified archaeal C/D box sRNAs and predicted rRNA target sites. (Sheet 1) The identified C/D box sRNAs are listed for each of the seven archaeal species along with their genomic coordinates and orientation. The box C/C′ and box D/D′ sequences are in red and green respectively. (Sheet 2) The predicted sites of 2′-O-ribose methylation in 16S and 23S rRNA for the sRNAs are listed. Predictions are based on the criteria stated in the methods section. Some guides are predicted to have more than one target. Guides that did not meet the prediction criteria are indicated by NP (No Prediction); many of these have predicted targets in tRNAs or 5S rRNA that are not catalogued. Predictions followed by an asterisk (*) indicate that there is a mismatch base pair at the target site in the region of guide-target complementarity; in these instances the second guide in the sRNA has a predicted target that is within 100 nts of the mismatch site. (XLSX 104 kb) [file 12864_2015_1839_MOESM1_ESM.xlsx]

## Sheet: CD box sRNAs
C/D box sRNAs			boxC/C'; boxD/D'
position	orientation	name	sequence	coverage [16]
1815	pos	MKAsR1	CCGGCGATGAGGAGGGTCCGGATGGCCGCGCTCGTGAGGAGAGAACCCGGGGCTGAGCCGGATC	12300
43044	neg	MKAsR2	TTGGGATGATGACGGTTTCAGGCTCCGAGTACGGCCGGAGATGCGGAGAACTCCCCGCGCTGATTCG	900
44728	pos	MKAsR3	CCGGGGATGACGAGGCGACCGAACACCGATAAGTGAGGAACTCAGGCGGCGCTGACCCTTG	1800
69985	neg	MKAsR4	CGGGCGATGAAGAAGGCCACCACTCGGGAGACGGATGATCGGCCGGGATGACGCCGAGCCCTCAC	6100
91904	neg	MKAsR5	GGTGGGATGAGGATGGGATCTCCGGTGGGGATCTGGGAGGCCGTTACGGCCGATGACCGGACCGGCGGGGGCCGACTCACTCCA	81100
111152	pos	MKAsR6	ATGGGATGAGGAAAAGAGGCCCGCGGAGCCCCGCGATGACGAGTGTCACCCTCGCCGACCTC	26900
137488	pos	MKAsR7	GACCGATGACGAGGTAATCCCCGGCCGACGGCCGGTGTGATGACGGAGAGCCGGCGGAGGTCTTT	5100
139707	pos	MKAsR8	TCACGATGATGAGGATACGGCGAGCGGAGAGGGTGAAGAGGAGACCGCGGGCTGAGC	7400
146560	pos	MKAsR9	GGGGATGAAGACGGACCTCGGGCCGAAGTCCGATGGGGAGGGTCCGCGCTACTGACCCGCCTCCTCGGGGGACCCGG	1100
147313	pos	MKAsR10	TTCGGGTGATGAACCCCTCGGGAGCGGACTTAGTGAAGAGACGTTCCAGCGCTGATGCT	2200
170141	neg	MKAsR11	CCGTCGATGACGATGCTACCCCACGCCGACCCCGATGAGGAGGAACCGGGGTGTGGGCGGAGACTCCAATGGCC	88400
170850	pos	MKAsR12	AGGGTAAGGATGATGATCACGGGACCGGGATCGAGGGTAATCCGATGAGAGTAAGCGGCCACACCTGACTTAG	30200
172746	neg	MKAsR13	ATAGAGCGGAAGGATGAGGATTGAACGCCCCGGCCGGATGATGGCCCGGGGGAACCCTAACGGGACCCCGGGCCGGACGGTCCGGGTCTTCCTGTCC	1700
181467	pos	MKAsR14	CGGGGGATGATGAGGGTGAGGACCGACGGAGGGGTGAAGAGGGTCGCAGGCGCTGAGTT	18000
203475	pos	MKAsR15	CCCCCCGATGACGAGTGAGCTGTTAGCCGAACGCTATTATGGGGAGAGGATGGCTGGCCGAGGGT	48900
205387	neg	MKAsR16	GCCGGGATGAAGAGATCGAGGTAGGCCGACGAACCGGGATGACGACCCCTGGGGTACTTGACCGTGTCGT	29900
205450	neg	MKAsR17	CACGGCCGATGAAGAAGCGAACAACCGCTGACCTCACTATGACGATCCTGCGACCACTCCGAGGCCGGGAT	5400
219379	neg	MKAsR18	TGGGGGATGAAGACAAAGTCCCGAGCGGATGGGGTGAAGATCGGGACGCGGGCGGACCCCCTAC	2000
227948	pos	MKAsR19	AGTGCGATGAGGAGGTATAGCCGCCTCTGACGCGGTGATGAGGGCACTCGGGGCCGAGCACGCGCTCCGCGATGAGGAGGTGACCCCA	3700
262147	pos	MKAsR20	CCGGAGATGATGAGACCCCGGTACGCATCGTCGGATCTGTGAAGACCGGCACTCGGGCTGAGGCC	4300
271135	neg	MKAsR21	CGAGGGGATGAGGAGGGAGGTTTCGTCGGAGCTACGCGATGACGAACAGGGGCCTTACCCGACCT	3600
271216	neg	MKAsR22	CACGGGATGAGGAGGCCGTACCGGGGGAGTCCCTGATGACCTGTACCTGGGCTTCCCCGACCGTTC	21900
274089	pos	MKAsR23	TTGACCCACTCTAGAGGATATGTACGACCCCGGGGATGAGGAGACCGGCAGGAGGAGACCGAGATGATCGAGGACCCCGATACCCGACCCGGGGG	165200
325490	neg	MKAsR24	CTCCGGATGATGATCTAATCGGCCGCCCGATCGGTGAGGACGTTCCAGGCCGCTGACGGAGAGGC	8500
325578	neg	MKAsR25	GGTACGATGATGATCTAATCGGCCGTCCGAAGGGATGAGGACACAGGCCGCCGCTGAT	4200
327758	pos	MKAsR26	CCCTCCCGATGACCGGAGCGGGATGCTGATAAGGTGACTGAGATGACGATCGGGTTATGAGGGGAGGGCGCCGG	676600
333169	neg	MKAsR27	GGGCGTGATGAAAGGCCTGCGTCGCGGATCCTGTGGATGAAGATTGAGCCCGGCACTGACTCGGTCCGG	6600
346603	neg	MKAsR28	GCCGATGAAGACTCTTGCCCGAGCCTGACACGTGATGATTGCGGCGCCGACGGAGGCTCTT	45100
360606	neg	MKAsR29	CCCCGATGACGAAGGAATCCCTTGGTGAGCTATTAATGGGTGATCGATGGGGCCTTAGCTGAGGGGCTTCCG	4500
361155	neg	MKAsR30	GTTCATCGACCTCTGTGAGGAGCTCGTCGCATCGGGATGAGGAGGTCCCCGCTATCCGAACGTGTGAGGAACTCTCCCTTTGCCGACCGACTAT	2800
383257	neg	MKAsR31	TCGGGGATGATGTGTCAACCGGGTCTACGAGGTGTCACCGATGAAGAGTGGGAGCGGTGGCTGACCCTAGGCT	42400
384946	neg	MKAsR32	GGAGGGATGATGAGTTCAGCCTTGTGGGACCCCTAAGGGATGACCGTAGGCGGACTTCCCGACCCCCCG	2700
409873	pos	MKAsR33	CCCCGGATGATGAGTACGGCGGATTGCGGAAATGTGATGATGAGGGACCCAGTCACCTGACCT	7100
459532	neg	MKAsR34	ATCCCGATGACGAACCCGCTGTCTGCCGACCACTCCTAGGGTGACGAGGTTACGCACTCCCTGAGGGGTCT	6100
462530	pos	MKAsR35	AGCGGATGACGAATTCTGAGGACGGTGACCGTCTGGGATGATCGGTGCGGGCGAGGCCGACAT	29700
509783	pos	MKAsR36	CTTATTTCACGGACAGCCCCCACCTAAGGATGGGGATGATGGAGGCCCTCCCTAGCCGAGGGAACCGATGAGGATCCAGCCCTTTCGCCGACCCCCC	3600
515598	neg	MKAsR90	CCGATGAAGAGTCACTCCCCTGCCGAGTGGTGACGAGTTTTCCTCTTGGCGGAGGACGTC	1500
518987	neg	MKAsR38	ACGGGATGAGGAGTGCCCGCGAAGGGGAGGTCGCCCCGATGACCTACCCACCCTTGACCGACCCC	7600
519280	neg	MKAsR39	TCCGGGATGATGGCGGGATTAGCCCCAAACGGAGCCACCGGCCGTGATGAATCCCGAGGGTGCTGACCGGTCGCTCC	4100
519358	neg	MKAsR40	GAAGGATGAGGACACGGCCACGGGAGCGACCGCCACGGGATGATCGGAATCCGCCCACCCGACCCTCCT	7500
520779	pos	MKAsR41	ATCCCCGTGAGGAGCTACTCCGGAGGTGAGGTTAATCCGATGATCGGACCCCCGGGACCGAGGGGCCG	19400
520852	pos	MKAsR42	AAGGGATTGGGGAGCTAGTCCGGGGGTGAGGGGGTACTCCCGATGATCGTCCTCCACGGCCCCCGACCGCCCTCTAAGGGA	4400
524051	pos	MKAsR43	TAACCGTGATGAGCGTTTCGCTAGCCGACGCGCGGATGACGAGTTACTCCCGCTCTGAGCTCTT	64100
524115	pos	MKAsR44	TCCCGATGACTGCATTCACCCCTCCTGAATAAGTGATGAAGCGGTCCCCGGAGAGGAGGGCC	26800
524175	pos	MKAsR45	GCCCGATGACGAGGCAGCCCCAGCCCGAGGGATGACGACGGAGAGCCGAGCCGAGGGCGAGAG	63400
537577	pos	MKAsR46	TGTGGATGGGGAACAGGCTGAGCGCCGAGGCCTCGGGCCCGTGACGAGAGAACCCGGAGCCGACTA	287700
561189	pos	MKAsR47	AAGCCGATGATGACAAGAGGGTTAGCCGAACCGTGACGAGCGTTTGCCGGTCCGAGGCCCTC	205900
582356	neg	MKAsR48	CCCCGGGATGACCGGAGTTACCCCCACCGACCCTGTGGGTGTGACGAGATTGGCACTGGGGAGACCGTCCTACCGGGG	9200
603202	pos	MKAsR49	GCGACGATGATCGAACTGAGCTATGGCCGAGCGCCGCGGAGGCGCGATGAGCGGGGACACGGGGGTGAGTT	59100
605153	pos	MKAsR50	CCCGGCGATGACCGGGCTGAACTCGACCGAGCGTGCCGGGCGCAATGAGGAAGGGACCACGGGGTGAGGCCCGCTCGGAGG	13100
605300	pos	MKAsR51	CCAGGGATGAGGAGCGCTCCCGATACGGTTTCCCGCGGATCGGTGACGAGTGCGGGACCCAACCGACCGCTCC	3300
627789	neg	MKAsR52	CCCCCGATGAGGAACCGTAGAGTGGCGGAGAGTGTGAAGAGGGGCATACGGTCTGAGGGGGTT	69300
700385	neg	MKAsR53	TCGGGCGATGAGGACTTCCAGGCCGGCCGAACGGTGACGAGTCCCATGAGCGCCGAGCCCC	12000
729573	pos	MKAsR54	CCCGATGAAGATCACGGCCTTCGCCTGAGACGTGACGAGATCCACCCGAGCTGAGGGGACACTGCC	8800
751600	pos	MKAsR55	CCCCCGATGATGACCTACCCCGGGACCGAGGTGATGGGGAGTCCCAAGTACGCCGAGGGGGTTC	2800
755226	neg	MKAsR56	CCACCGATGACGAGAAGTCGCGGGTCCGAGTGGTGAGGAACCCAGCTCACGCTGAGGTC	2400
766793	neg	MKAsR57	CGGGATGACGAGCCTACCACCCCGGCTCCGAGCTCGTGAGGAGGGGGCCACGGTCCGACCGAACGGGGTCGG	8200
772696	pos	MKAsR58	CTGGGGATGAGGAGCGAGGAACCCTGCGGAGTGGTGGAGTGAAGAGGGGTCGACTTACCGACCCTCTCAC	60600
776072	pos	MKAsR59	CGCTCGTGAAGAGGCCTGGCGGGACAGACCGCTGAGGGATGACGATTAACCGGGAGCCGGGAGCGGATTCCGCCCCG	21300
779256	pos	MKAsR60	GGCCGATGACGAGCAGCCGGAACACCGAGTGGTGACGAGCCCTGGCTTTACCGAGGCCTCG	1600
779375	neg	MKAsR61	TCGGGGATGAGGACCTACGGCGGTGGCCGAGCCGATGAGGAGGGCCTTAACCGCCGACCCG	5900
790585	neg	MKAsR62	AGGGATGATGAGTCTGGCCTTCGCCGAGCCGGATGAGGAAGGCACGAGCTACTGATCCGGAGGTGG	2500
825703	pos	MKAsR63	CGGGTATGATGAGCTAAGCCTACGCCGACCTAGTGGGGAGTGAGGATACGGGTGAGCTGCCTGACCCACCCC	16400
830254	pos	MKAsR64	CCCAGGATGACGAGGCGGTTGCTGGCGGACCCGACAGGGATGATGAATAGTGGGCGAGCGGACTGTTGCGC	17300
839861	neg	MKAsR65	CAGATCCTAGTCGATTGGGAGGGACGCGGATGACGATGTCCCGCGCTACTGAAGGATGATGACGATTGGACCGCGGACGCGTCCTCAGC	119000
843279	pos	MKAsR66	TAGCGGTGATGACCGCGGACCGCTCCTGATCTGTGATGAGTTTTCGGGGAGCTGAT	7700
858313	pos	MKAsR67	TCCCCGGTGATGACTGCGCTACAGACCGAGATTTCGATGAGGAGGGGCCGCTTGGCTGAGTGAAGACCT	49400
879751	pos	MKAsR68	CTCTCGTGATGAGCTCACGACGGGGAGACCTAGTCGGGATGATCGACCCCTAGCAGGCTGAA	15300
879992	neg	MKAsR69	GGGATGATGATCATGCAAGCCGCGGACCGATGAAGAGTACTCCCGCCCCTGACCC	9700
892485	pos	MKAsR70	GGGCCGTGGTGAGAATTCCTTTAGCCGACGCTCGGATGACGAGTACTCCCCAGGCCGAGCCTCCGTCG	38000
900585	pos	MKAsR71	CCTCCCGGGAGGGTGAGGAGAGACGGCCCTGGCCGACGTCGATGAGGAGGCTCGGGCAATTCCGACGG	1500
902819	neg	MKAsR72	TTCGGATGAGGAAGGCGGCATCGGGGACCGCGGGGATGACCGGAACGGAGCGCGCCGAGCC	4400
915132	neg	MKAsR73	GAAGGATGACGAGTGTGGGCCGTCTGGAGCCGGAGAGGCGATGAAGACGCCTCGATTGGCCGACTCAGGTC	87100
961063	pos	MKAsR74	CCGGATGAGGAGGCTTACGGGGATCGAGGCGCGCCGATGAGAGGGTGGCCCGTTACCGACGGG	11500
963170	neg	MKAsR75	CAAAGATGACGAGCGGACCCGACCGAGGTTACCCCGATGACGAATAACCGGATTGCCGACT	9300
993170	pos	MKAsR76	ATCCCCGGATGAGGATACAGCCGGGACCCCGAGGACCGATGCGGAGTGTGGCCGTAGCTGACGGGCCTTCAC	15100
1003081	pos	MKAsR77	ACGGGGATGACGAGAGCACCCCTAAGTGATCGGTGATCGGCTTCACCCTGGCCGACCGACC	800
1022622	neg	MKAsR78	CGATGATGGGGAGGGTGGTGGCGACCGATTCGGTGAGGAGGCCCCGCTCGGTACCGACTCC	14000
1022697	neg	MKAsR79	GGAGCTGTGAGGAGCGGGCGGGGGAGACCGGCCGGAGGGATGATCGAGGAGACCGCTGCCGAGCGCCGCG	2800
1023968	pos	MKAsR80	CCGGGCGATGAGGATCGGTAGATAGGGTGATCGGGTGATCGGGACCGCCGTTGCCGAGCCGGG	1900
1043749	neg	MKAsR81	TCCGGCGATGATCGGACCGCTCCCGGCGACGGTGGATGAGCGGATGGCCAGCGGAGGTGAGCCGCTCTGGCTC	7700
1048100	pos	MKAsR82	CACGGATCGACCACGGGTCGGAATCGGATGACGATCGGTTGCGAACGGAGCGTTCGCGATGAAGAGGGCTGTACTCGCCGACCTCATACCTCCG	32100
1055620	neg	MKAsR83	CCCCGATGACGAAAGGGTAGGTTGCCGTCGACCACGAGGGATGCGGAGAGCCGTCCCGACCGGAGGGGGCTCT	3300
1066036	neg	MKAsR84	GCTCCGATGACGACAGGCCGGCTTACCGACGGGTGACGACGTCCCTTATTGCCGAGGC	400
1067563	neg	MKAsR85	TCTCCACGGATGAAGAACGTCCCCGACGCCGAAGGGATGAGGAGGCGCCCCCTGAAGCTGA	600
1073432	neg	MKAsR86	GCCGGCGATGGGGAGGGGTTGTAACGTCGACCCACTCGGGGATGACAGGACTGGGCAGGGCCGAGCTTCCCC	24900
1077825	pos	MKAsR87	CCGGGATGGGGAGGACCTTTGGGGCGGAGGCACGCCGATGACGTGAGGCCGGCTTTGCCGACCTACCTCC	5700
1094725	neg	MKAsR88	GACGGGTGATGACAGCGGTGGGCGCGGACCGATGACGAGCCTAGCCCCATGCTGACGC	1200
1104331	neg	MKAsR89	GCACGGGATGAGGAGACGGGTGAGCGGTGAGATCCCGATGATCGGACCGTCCATTGCCGACCC	2300
1118640	pos	MKAsR37	CCCCGATGAAGAGTCACTCCCCTGCCGAGCGATGACGAGTTTTCCTCAGACGGAGGGTTACTCCTCC	950
1157340	pos	MKAsR91	ATGATGAAGGCGGACTTAACCGAACCGACATCCTCCCTGCCTCCGA	1900
1164281	pos	MKAsR92	CTGCACCCCTCGAACACTTCCACCGGGCCGATGAGGAACCTACCCCGAGGCCGAACCGTGACGAGGGACGGGGTGTCCGAGGCCCGCCGT	18000
1165328	neg	MKAsR93	GGCGGGATGAGGGTTCAACCTGGCGCTCGCGGATCTGTGACGACGGTGGGGGTCACCGACCGCCCA	740
1166529	pos	MKAsR94	AGCGGGTACCGACGGTCCGGCCGATGAGGACCCGTCCGGACCGAACCCGGTGAGGAGGGGCTAGGGTCCCGAGGCAGTATTCA	2900
1178423	neg	MKAsR95	GACCGATGAGGAGCTTCACCCGGTCTGAACGGAAGGATGAGGAAGGGTCCGAGACCGAGGC	400
1182419	pos	MKAsR96	TCCGGGATGAAGAGGTCCCGCAGAGCCGATTCCCCGGATGAGGGGAGGGGCCCGACAGACCGTGGCAGGCTTCGC	14900
1183540	neg	MKAsR97	CGGGATGATGAATCGTGCCGGGTCACCGAAGGCGGATGAGGTGTGGGGGCTCACCGACC	500
1187688	pos	MKAsR98	CGATGATCCGATGATGTGCTTACAGCACGCCGAACATTCCGTGACGACCACGGGAGCGGCTGAGGGTGACCGGAT	1100
1204769	pos	MKAsR99	AACGGCCGATGACGAGCCTGCCCCGGCGGGATCGGTGACGAGGATTGGCCTTTCCGAGGCCCGAC	400
1221416	neg	MKAsR100	CTGACGATGATGAGTACGGGGCCCGTCGGGTGATCGACGATCGGACATCCGCCTGCCGAGTCGGGCGG	4000
1231253	pos	MKAsR101	CTTATCGCCCCCGGAGGGAGCCCGGCCGATGAGGAGTGGCGCCGGGATGAGGGTCTCCCGATGACCGGGGGTAACGGGAGCTGAGGC	23500
1231699	pos	MKAsR102	GAGGAATGAGGAGGCCGAGGAACGCCGATCGATGACGAGGGTCGGTGTTCCCGACCTCACTCC	8500
1232371	pos	MKAsR103	CCGATGAAGACCGTTCCCCTTGGGGAACCCGATGACCGGAAGTCGCGGGGCGGAGGGGGCGT	1700
1233144	pos	MKAsR104	GGCCGATGCGGAGTGGCCCTGCGGGGAGGTCCCGATGACCTCCGGGTAACGGGCCGAGGCCCGCTG	1700
1233469	neg	MKAsR105	GGGGATGACGATCCTTTAGGCCACTGAACGGTGATGACCGGTGCCGCTCCGACCCTCCG	2300
1234397	neg	MKAsR106	TTCGACTTCCTGAGGAGGCGCCGCTGAGCCACCGGGAGATGACGGGTCGGTCCGCGTGCCGGCCCGGACCCGGTCGGACGGTATCGTGA	700
1263413	pos	MKAsR107	GGCCGATGAGGAGGAGGTCCCATTGGGTGAGTCGCCGATGACCGGCACGGCTGAGGCCGAGGCCGG	14900
1383423	neg	MKAsR108	GTCGGGTGATGAGGGTGGCGGACGCCCGAGCCGGATGAGGAGTAACCCCGGTGCTGATCC	500
1386498	pos	MKAsR109	GGGATGACGAGGCAGGGGATCGCCGAACCGGTGAGGACACCCAGGGGCACCGACCCACCGTTC	1500
1415669	neg	MKAsR110	GGGCCGTGACCATCCGCGCCCTCTCCCGAGGGCCGCGCCGATGAGGAGAACTTCCGGGGGCGAGCCCTCAG	1200
1417369	neg	MKAsR111	GACCGATGACGAGCACCCGGTTGGCCGGAGGCAGCCTCCGATGTGGACCGTTACGCCAGCTGAGGTCGTC	3400
1417441	neg	MKAsR112	GGAGATGAGGAAACGGATGATAGAGGACCGTATGGATGACTTGGGGTCCCGGGACCGATCCCG	3800
1417506	neg	MKAsR113	CCGGCGATGACGACATCGGCTTGGTCCGACGTCCGGATGGGGTGGCTGCGCCCCGACCGAGCCA	3500
1492448	pos	MKAsR114	ACCGAGATGACGAGTGATGGGCGGACCGAGTACACGACGCGATGACGAATCCTTTAAGTGCCGATCA	58800
1493125	pos	MKAsR115	CGGTGATGAGGAGAGGGCCTGGACGCCGACTGAGGGATGACGACAACGGCCGTCGCCGACCGTTTCT	9900
1495330	pos	MKAsR116	GGCGGATGAGGAGTTAGGGGTCGGCCGACGGGAGGATGGGGATGACGGGGTTTACCCGACGCCTCCGCG	4700
1506611	pos	MKAsR117	GGGGCGATGAGGAAGTGGGTCCGGCCGAACGGGATGAGGTGGGCTGGCGTTCCCGAGCCCTAT	6900
1508796	neg	MKAsR118	CGCCCGATGACGAGCCCACCCCGGACGGACGGATGACGAAGGGAGCGTTTGCGGAGGGCTCACC	5300
1510576	neg	MKAsR119	ACCCGCTCTCGGGGATGATGGAGATTAGCCCCAGCTCGACCGGGATCGGGATGAGATGTCCCGAGGGTGCTGACCCGATCACCTCC	15300
1531147	neg	MKAsR120	CTCCCGATGACGAGATGCACCTCCGCCGAATCCTATGACGAGGACGAAGTGCCGAGGGTAGTC	4300
1561232	pos	MKAsR121	TAGGGATGACGAGCACCTTTCCAACCGAGTGGTGAGGACCGCCGTCGGGCCCGACCTCCCTC	1300
1587806	neg	MKAsR122	GCCGGGATGACCTGTCGGGTGGGGCCCGACGCGAGATGGGGAGGCGCCCCTTGGGGGACCGAGAT	2900
1587927	pos	MKAsR127	GTGATGAGGCCCGTCGCTGGTGACATTCGGATGATCGAAGGCCCCCTACCGCGGCGGCTGA	1130
1605995	pos	MKAsR123	CCGCCGATGACGACAAACCTGGGCTCGGATCCCGTGAAGAGCCGTGTCCTAGCCGAGGCGGCGTC	2000
1607286	neg	MKAsR124	CGGGCCCCAATGAAGAGGAGCTGACGGGCCGAGTCTGTGACGAGACTCCTCTCAGCCGAGGGGGTTCA	14000
1607250	pos	MKAsR125	GGACGAGGAGATCGACCACGAGGATGAGGATGAACCGATGAGTGGGGTGATGGTT	15000
1633733	pos	MKAsR126	CCGCAGGTGATGATTGTCATCCCGGCTGACCCTCCCGGGCATGATGGGGACCACCCAGCTGAAGG	20500
				coverage
2496	pos	Sac-sR101	TTTAAGTGATGAGAACTCCCCAGTCAGAATCCATGAAGAGTCCTTTAAGTACTGACATTA	2877
42135	pos	Sac-sR9	AATAATGATGACTAACTCCAATACTGACCAATGATGTCGTAACCCGAAACTGAATAAA	8665
49050	pos	Sac-sR102	ATATAATGATGAGCTTCCAGGCTCTGGATTGATGAAGAGGGTTAGCAAGATCTGATTTAT	3625
86093	pos	Sac-sR12	AATGAAGAACCCAACCTTATCTGAGGTTATGATGACAGGTTGTTCGTCAGATCGATGT	1656
97321	pos	Sac-sR24	ACTTGTGATGAGCCTTACAAGGGCTGAGCTATGATGTCCTGGATCCTTGCTGATAGTT	6634
130023	neg	Sac-sR103	AGTTATGATGACGTCGACATAGGCTGAGCAATGAAGAAGGGTCGATAACCTGATATATG	25932
131786	pos	Sac-sR11	GAATGTGATGATGGGTCGATGTTACTGATTAGTTGATGAGATTATCTCCGGCTGAGAATC	8202
179594	neg	SacsR104	TAATGATGATGTGACGGTTTACAGACTGATGAAGATCGCTTCCCATCCTGAGTGAT	10789
217035	pos	Sac-sR10	GAATGATGTGGAATCCGGGATCTGAGAATGATGACAAAAAGCGCGAGCGCTGATTATA	68492
308043	pos	Sac-sR105	AGGTAGTGATGAGTGCGACCGTGCCTGAATTGTGATGTGATTCCTTTAACCTGACTTAA	3097
325553	pos	Sac-sR106	CCAGGTGATGATAAAAAAGTACACGGATTTCATGACGAACCATTCATGCACTGATCATG	574
328391	pos	Sac-sR107	CAACAAATGATGAAGTGGTCATATCTGATCTATGAGGAGCGGTGTAGGGACTGAATGTG	4539
345685	pos	Sac-sR13	TTAGGATGATGTACTTTCACCCTCACTGAAAGGTGAGGATGAGTCCGACTACTGACGCAA	10653
368184	pos	Sac-sR6	ATTGGATGATGACCAAATAGACTGAAAGATGAAGAAATGCACCTCAACTGACTAAA	42685
371689	pos	Sac-sR108	AATGATGAGCTCGGACGTACCGATGTGTGAGGAAGGTCTTGAGTACTGATAAA	2152
393907	neg	Sac-sR7	GATGATGACAAAGAGCCGAATGGATTAGTGACATCTAATTTTGTGGGCAGCCACTGATAGAG	2164
449515	neg	Sac-sR5	GAAATGATGAATGGTCGACGGAACGGACCTATGAAGAATTGTTGCCGGACTGACAAAC	10254
450909	pos	Sac-sR109	AAGTGATGACGATCTTTGGGTCTGAATTGTGAGGATGTGGCGGCTAACTGAGA	6650
458752	pos	Sac-sR20	CTTTAATGATGAAAAGAGGGTCGCATGATAGATGATGACCGCTGGAAATACTGAAATAA	7230
490870	neg	Sac-sR110	GATGATGACGCCGCTCCAGTCTGCAGTATGATGTCAACGCGACGAGCTGAATAACA	5636
559377	neg	Sac-sR111	TGATGAACGGGGTTTTAAGTGCTGATACTGTGATGATAAACCCACGCTGTGATTA	13980
572735	neg	Sac-sR112	AAGGATGAGGAGGTCCTCGATCGCTGAGTGATGAGGAGAGCAGGGGTTTTCCTGATGAGT	4172
631930	pos	Sac-sR113	ATAAAAATGATGACATAAAATAGCTGATCAGTGAAGACTCAGAGTTACTCTGATATACT	32156
669612	neg	Sac-sR114	GAGCATGAAGAGGCTCGAAAGGTCTGAAATTATGATGATCCCGCGCAGGTCGGATTTA	24853
679118	pos	Sac-sR115	AGTGAGTGATGAAAGCTGGTATTTTTGATCAATGAAATAAGACATCAGAACTGATTTTA	29750
701895	pos	Sac-sR22	TGAAATGATGAATTTTAGGGGAGCCTGATAGGTGAGGATGCGGTTACTCGCTGAAGATA	816
704342	pos	Sac-sR116	AATCTTGATGAATGATCTTGCTCCTGAGAAGATGAGGATAATGCAGGTCGCTGAT	5146
714983	pos	Sac-sR117	CGGGATGATGATATTCAGAGGATATTATGACGATAGTGAATTGGCTGACTGGTTA	3595
755543	pos	Sac-sR118	AATAATGATGTTACAGGGACGAACTGAAAAACTATATTATGATGACTTGATTCCTCGTACTGAATTAC	15739
782596	pos	Sac-sR27	TTATTGATGTTGAACGATCCGAACACTGAGTCAGTGTTGTGATGAAGAACTTTTTGCTGAATTAACG	28407
794012	neg	Sac-sR17	AGAAATGAAGACTAAAAAACCGGCTGAGATAAGTGATGACGAGCTCTCGCACTGATCAGT	22034
808273	pos	Sac-sR28	GTTCATGATGAGCTTGACCGGGAATGAATGGTGATGTAAAGGCACGTGTGCTGATTTTT	1122
830429	neg	Sac-sR119	GATATGATGAGACGCCTGGATAAACGATAGATGAGTTTAACTTGAGTCCTGCACTGAATCC	1169
1025710	pos	Sac-sR23	ACATGATGTGACTCTGCGGAACTGACGTTTTGATGAGAGAAACAGGGTCTGAGAATT	24247
1046530	neg	Sac-sR120	TAGTGAGCGAATTGGTCTTTACTGAACAGTGATGACTGCACGTCAGAGCGATT	4375
1062319	neg	Sac-sR121	TACAGATGATGAACACTGGCTGTATTGACCAAATGATATAAAAACCTTCTAATGTCTGATATCTC	7358
1075501	pos	Sac-sR2	AGAGAGTGATGAGACGAGCGCTAACAGAGAGAGTGAAGAGGTCACTGCGAACTGAAGAAA	1639
1079312	neg	Sac-sR122	ATTTATGATGAGCGATGGGCGGCTTGATTTGTGAAGACATATTGACCTAAAAGCTGAAATAT	2190
1117506	neg	Sac-sR14	GCTGTGAAGACGCTAGACTTAGACTGACTCATGATGAAGGGCCAAAGCTCAGAGCAAA	25820
1117684	pos	Sac-sR3	AAGGATGACGAGACCCAAAATATTGAACGATGATATAACCTGTCTCGGCTGATCAGT	2048
1122973	pos	Sac-sR25	AATGATGATTATAGCGGACACTGAACATGATGACGCTGAGCGTACTGATAACT	23123
1126134	pos	Sacs-R123	TTTGGATGATGAGGCCCTTTCAATAGATTGGTGATAAAGGCCCGTGTTTCTGATGTAA	16072
1131270	neg	Sac-sR124	AATGTAGTGATAGGTCTCGTAAGGTCTGAGAAATGATGATTAACTAGGCTGTTGATTA	5320
1152390	pos	Sac-sR125	TAAAGATGAAGAATTACCCCCGAACCTGAAAAGTGATGAAAAGGCATTTGTCAGATT	3193
1152447	pos	Sac-sR126	ATTTAGTGATGAGCTTGACCGCATATGAAAATTGATGATTTAATAAAGGTAGCCTCTGATTTTCC	3193
1165286	pos	Sac-sR127	GTAGATGATGAAATTAAAAAAAGAGATCGATGATCAACTCAGCTCACTCTGAACTTCT	5613
1172733	pos	Sac-sR128	AACTGATGATGTGAGTCATGCCATCTTGATTGATGATATTAACCCTGGGGTAACTGATTTGT	2280
1175549	neg	Sac-sR26	GCTAATGATGAGGGTTAAAAGCGCTTATTGATGATGAACCTCTACCTACTGAAGAGCCTA	5170
1212717	pos	Sac-sR129	AAATATATTGTGATGAGAGAATATATCTGAACGGTGAAGAAGTGGAGCGACTCTGAGGTGAA	17606
1220557	pos	Sac-sR1	TCAGTTGATGAGAAGTTAAAAAAGCGATGGATGAGCTTAACTCCCATGGTCTGATAAT	575
1388929	pos	Sac-sR19	GTATAATGATGAACGCGGAGTACGACTGAGGTATGATGTAGTGGTCCTCGGCTGAGAAAA	12253
1400391	pos	Sac-sR15	AGTGATGAGGAACCAACGAGAGCTAGTTTGATGGCTTCGACGCTCTGCTCTGAAATCTA	1634
1649006	pos	Sac-sR29	TAGTGATGATGGAGTCGCGACCTGACTGGTGATGTAGCTGAGCACTCTGATATGA	1982
1745018	neg	Sac-sR130	AAAGATGATGAGTTAAATTCATGGCGCCGCGGTATGAGTGGTGATTAAGACCGCTAAGCTGATCACT	2256
1993123	neg	Sac-sR21	CTGATGATGATTTTCACTGGGCAGGGCAAGATTGATGATTGAGCCCTGGATAACTGATTATGT	8379
2175803	neg	Sac-sR8	CTTTGATGATGAAGCCCGCCATCAACAGATAAGTGAAGAGGGAACCCGAGGCTGAGAATTA	9129
2179421	neg	Sacs-R131	AAAAATGATGAAAATTTCTGTGATGATCAGTGAATTATCCTAGTCCAGCTGATTAAC	776
2179504	pos	Sac-sR18	CAAAAGTGATGACAGAACCCCGGCTTGAAAGATGATAGAGCCGTGTGAGAACTGATCAAT	17730
2196893	pos	Sac-sR16	GAATGAAGACGTTCCACCCGAGCGAGTGATGAGCGAAACGGTTAATACTGATGATGA	5376
2196970	pos	Sac-sR132	GATGAAGACCTCTCCTATTCTGATGATGACGCCGAGCACTAACGATTAGGTGAGTTCAGGACCACAGCTGAAAGTA	3047
2217167	neg	Sac-sR4	TGTTGATGAGCACATTCTTTTCTGATTTAATGAAGAAAGTGGCCAGGTCTGAGGTAG	2680
				coverage[18]
1969	pos	TtesR101	GTCAAATGATGAGGAACCGGGCTCCTATAGGTGAGGAGAAGATAGGCCGCTGAGACCTCCT	39454
12706	pos	TtesR102	GCCAGATGAGGAGTGCCTGCAATGCAGAGCGGTGAAGAGGAACCGGGCTCCGACTTTT	41403
103182	pos	TtesR103	ATTCCGTGATGTATCCATCCGCTTGGGACATAATGACCGGAAAGAAGCCTCTGATCAGACGCAC	15775
330995	pos	TtesR104	TGGTGAAGAACGATAGCGGTGCCGACCGGTGGCGACACAAGCATGGGCTGATCACCATCT	1699
486241	pos	TtesR105	AAAAGGTGATGAGACTGACCACAGACGATCGGTGAGACTGTGGCGGCTGGCTGACGTTCCACTCCT	7953
525863	pos	TtesR106	GCTCCGTGATGAGACCAGGCTGGACGATAGATGAGCGCGGTTAAAAGCGCTGATCAGGGCA	169892
599816	pos	TtesR107	CTCTAGTGATGAATTCCGATATGCCGATCAAATGAAAGAGCCGTCCCAGTCTGACTACTCACG	15600
655088	pos	TtesR108	CAGGTGATGAGCGATATGGTGAGCCCTCCGAGATTATGACGACGGTCTGGAGCTCTGACCTCAAG	22228
666154	pos	TtesR109	TAGACGTGATGAAAGGCCGCGCCCGAGCGATGAGGACAGTTCAAAGCGCTGACTCGTACA	7039
667982	pos	TtesR110	ATATGGTGATGACCTAAGGGTCTCACGATTAGTGAAGAGGCTCAGAGGACTGACGACGATT	76300
673077	pos	TtesR111	GTGGGATGACGAGCCCAGGACTGCCGGACGTATGAAGAGATTTCTCGACCCTGATATACAACGCGA	14730
697736	pos	TtesR112	AAGCGGTGAGGAGAAACCGGACAGGCGAGAAATGAGCGGCTAACGACGCTCCGATAGCGATA	8310
716477	pos	TtesR113	AAGGCGAATGAGCCGACCGTTGACGACTTGAACCCGGAATGAGCCGATGATGCGTTCGCCTACTTGAAGTGTTCGCTT	37072
752582	pos	TtesR114	CCAGAGTGACGAGGGCTGGTATTGCTGAGACGTGAAGACATATACCAGAGCTGAGTATAT	6230
754470	pos	TtesR115	ACTTTGTGATGAACACCCTGATCGCAGACCGGTGAAGTGAGGTATTACAACTGAAAGTCTCGA	26982
803113	pos	TtesR116	CGTAGATGATGAGGTAAACCGCGCCGTTGACTCCATGATTGTAGAATCCACAGCTGAAGATT	47380
813942	pos	TtesR117	TATATGTGATGAAGGGCATCAAATAGGATCGATGAAGACCTCGCGACGAGCTGACCCTACCTCT	28577
818001	pos	TtesR118	ACGCTGTGATGAGGGCTGGGTTACGGATATGTGAGGAATTAGGAGCCAACTGAGTTCATCT	60577
851877	pos	TtesR119	TCCTAATGACGAAGTCCGGCCGATAGACGATGTGTGAAGAAGCTAGACGATTCTGATCGCCTTA	44390
894321	pos	TtesR120	AAGTGTGATGAACGCGTGCAGTGTGATTAATGAACGAGTCCTCGAACACTGAAATAT	54722
905102	pos	TtesR121	GCATCTGTGATGAGAGCGGTGTGTGGCGATATGTGACCGCAGGTGACACGACTGAGCTATCTGCCC	66004
969128	pos	TtesR122	TCACAGTTGATGACGTGTGCCGCCACTGAGCGGTGACGTCATTCCTGTCGGGGCTGACCTCCACATCT	29445
1002233	pos	TtesR123	ACGCTGTGATGAAGAGCGGCTTGCGAGGAGTGAGCGGTCCTAAACCAGGCTGACTATAGCAG	17221
1065840	pos	TtesR124	CGTGTGTGATGATGTCCAGGGCGCCGATGTGTGAGGACGGTTTCTGGTCGCTGAAGTAGGCAGGCG	5399
1263438	pos	TtesR125	CACTGGTGATGATGGTCGGAGATCAGGACTGGTGAACGCAAGCGGCAGGCTGACTATTCCTCT	11494
1263782	pos	TtesR126	TAACCGTGATGACTCAAGGGCGCTACCGAGCTGTGAGGACGACGGCGAAGTGCTGATTATAT	29950
1263867	pos	TtesR127	TGTGCTGAGATGCGGGATGTGCAGAGAGATGAAGAGCCACTACCGGCTCTGAGTCCTCCTGG	25308
1299224	pos	TtesR128	TATTAATGATGATGTGGTCCTAATAGCGAGCGCTGAGCGCGCCCCTACCCATCTGAGTTTA	6322
1299298	pos	TtesR129	TCCGTGTGATGAAGATCACCGCTACTTATTAATGAAGAGGGTATGCAGCGCTGATTATTTC	29982
1301052	pos	TtesR130	ATGAGCTGATGAATACCCGGCAAGCCTGACGGTGATGATCCATTCACGCGCTGAATATCTCTC	8955
1326164	pos	TtesR131	CTACAGGTGATGAATCCGCTGAGCTGCGAGGATGAGCTTTTTTCAGCCGTCTGAATCAACATT	38827
1333258	pos	TtesR132	TGCGAAATGATGATAGAACCCGGCCGATCCGATGAAGTACGGCATCCTATCTGATTTCTCCTC	3842
1379655	pos	TtesR133	GCGAGCGTGATGAAAGCCTCCGTACAAGATAAATGAAGAGTTCACGTACCGGCTGATTTCACCG	10869
1403790	pos	TtesR134	TGGTTATGATGAGGTAGCTCGCGTCGTAGCTATGAAGAGAGGCATACTGGCTGAATTTTT	43463
1428740	pos	TtesR135	GATGATGCGACGCGTTGGTGTCTGATAGGTGATAGGCGACGGACGGGCTGAGCTAGCGTT	35958
1431446	pos	TtesR136	GAAAAGTGATGATGCGCTCAATAACGAGCGGTGAAGACCTATCGCCGCACTGATTTTTA	77985
1434598	pos	TtesR137	TTGATGTGATGAAGTTGGTCTTAGCCGATAATGACGAGGGGAACGATGTCTGATTCCTGTATCTCAGGATGATAGAAACTTTCGTT	14481
1439514	pos	TtesR138	ATGTTGTGATGAGATCAGGCTAGCCGATCTATGACGACGGATCTAAGCGCTGATTACCTTTTAGCG	15064
1447402	pos	TtesR139	ACCCTGGTGATGACGCTGAGCTACGCCGAGATCGTGAAGAGCGGATAAGGCTGAAATTT	181792
1483401	pos	TtesR140	TCCTCGTGATGAGTTATCCCCGGCATGATCGTTGACGAGAACTCGGTAAGCTGAGTAATT	13214
1498610	pos	TtesR141	ATGTTGGTGAAGAGGAGCGACGCCCCGAGAGGTGAGGAGTAGGAGGTGAGCGCGGATCTTGCCGTAGGCCATCAGGGGCTTAAAGAAATATTAATGACG	10990
1505892	neg	TtesR142	TGAGATGAAGACAGGCGGATGCTGAACGATGCTGAGGGATTTGAACGCAGATATGAATCT	56533
1506158	neg	TtesR143	GTTTATGATGATGGCTCAGGACATCTGACGACTATGAGGAACACCTGGAGAGCTGAAGAATAGTGCGGC	19282
1515458	pos	TtesR144	GAGCCCTGTGATGTAGGTCTTTAGTAGTGATAGACTGAACGCGAACCCACGAACTGAGGGTCTCTAC	529244
1584610	neg	TtesR145	TAAGATGAGGAGTTGAACCCACGCCTATCTGTGACGAGGCCTCGCGCATGGCGGGCGCTGATCGCCATGTCTCTCA	45038
1584811	neg	TtesR146	ACGACGTGATGACGCTTCACCTCGCTCGACCCAATGAAGAGTCCTTTAAGAGCTGAGCGTTATACGA	35585
1622122	pos	TtesR147	ATAATATGACGAGGCTGGACGTCGCTGACGAGTGAGGAGGCGTGAAAGGGCTGATCGTATTG	80644
1688879	neg	TtesR148	AATAAGTGATGATCCAGGCTTAGGCGATGTGTGAGCGCCTGGACCTACGCTGAAGCGTTGCTC	52851
1764548	pos	TtesR149	TGACAGTGACGAGGCTTGCAAGGTCTGAGCCGTGAGGAGACCGGGCGTGCTGAGGGCTAAGTCCGGCG	2728
1805855	neg	TtesR150	TAAATGGTGATGAGCGGGTCGATGGATCGATAGGTGAGACTCAGGAAGAGACGAGCTGACTAGCCTA	21091
1811852	neg	TtesR151	CGAGTATGATGAGTGGGAACCTCTCGGAGGCGTGAAGAGTTTTGCCGAGTGCTGACTATTCCACT	45741
1823468	pos	TtesR152	TAAATGTGATGATATTACGGTCTACTTAACGATGACGACGAGACCGACTACTGAGTTAAAA	5555
				coverage[15]
45776	pos	NeqsR01	TAATAATGATGATGGACCAAATTACAGAATAATGAAGACGACCACGGGCACTGAG	11400
46979	neg	NeqsR02	TATTAATGAAGAAGTCGAGGACAACTGATTAATGATGAGTCTTCTCTACTCTGATGCGT	59100
54085	neg	NeqsR03	GGCGCATGATGAAATTATCCCCGCCCGAGAGATGAAGATTCTCAAACCGGCTGATTAT	3800
90954	neg	NeqsR04	CAAAAATGATGAGGCTGTCCCAGGATGAGCAGTGATTAAGAAGAGCCAAGCTGAGCT	8800
113628	neg	NeqsR05	ATGATGAGAGATGGCGGAACAGATTAGTGAAGAACTTGCAGGGGCTGATTTT	46800
145004	neg	NeqsR06	TAGAAGTGATGAAGAAAAAGGCTGAACAATGATGAAAAGGCGGATTGCTGAT	9800
146019	neg	NeqsR07	TATAAATGATGACGCTAGACTACTCAGATAAATGAAGAAGAACCCGGAGACTGAGTTT	28300
164168	neg	NeqsR08	TTTTGTGAAGAAGTCGTAGTGCGCTGAATTATGATGATGGAGGTTTCGACAGATTT	207100
248239	neg	NeqsR09	TATAAATGAAGAGGGATTACGCTTCTGATTAATGATGACAAACATTAACAGAT	19600
282973	neg	NeqsR10	CCTTTGGTGATGAAGTGAACACCCTCTGAATAATGAAGAAAAATCCACACACTGATTTT	3200
297634	pos	NeqsR11	AAAATGATGAGCAGTTACTCCCCTGAAATGTGATGAATCTCTAATCCACTGATT	25000
316045	neg	NeqsR12	GGATGATGAAGGTCTTGAGCCATGATTAGTGAAGAGTTTCTGCCGCTGCTGATTTT	23000
318915	pos	NeqsR13	GATGATGTAGGTGGCTTGACTCTGATTAGTGATGAGAGGAGGTGATACTGATAG	45100
323094	neg	NeqsR14	GCTATATGAAGAGAAAGCACAATCTGAATAGTGATGAAAGGAGTAGCTGCAGAT	29900
325371	pos	NeqsR15	GTGATGAAAGCGTACCCCACTGATTAGTGATGTGAGATGCGCGCGGCTGACACT	25200
328949	neg	NeqsR16	GTGAAGAGTCCTGTCGTTGCTGAGAAATGATGAATGCCAGAGGCTCAGATATT	146500
334552	pos	NeqsR17	CTCAAATGAAGATATTGTGTGCTTCTGAACTAATGATGAAAGGAGCAGGAACAGATTATT	49200
337505	neg	NeqsR18	AACAAATGATGACATACGGCTACCCAGAGAGATGAAGAGTGATGGGCACTACTGATAT	4400
359412	pos	NeqsR19	AAATAATGAAGAAGGCTTTAAGCTCTGAAAAATGATGACCCCTGGCAGGGACAGATTAT	21700
362755	pos	NeqsR20	AAAATGATGAAGGTGATCCAGCCTGAATTATGATGACGAGAGGGTTAGCTGATT	5300
371917	neg	NeqsR21	AAGCAATGAAGAGTTTGCCGATTACTGATTAGTGAAGAAACCAGGCGCTGCAGATAGC	43700
375406	neg	NeqsR22	CCAGAGTGATGAATTCTTGGCGTGCTGAGTAATGACGAGAGAGTTACAAACTGA	22800
382458	pos	NeqsR23	ATGAAGAAAGCCGCTACTCTGAATTTATGATGAAGAGCCTGGATGCAGATCT	80200
384218	pos	NeqsR24	AACTGAGAGCAATATTAAAAATGCTGAACATCGGGTATACTGAATAGTGATGATTAGCTGT	24400
401223	pos	NeqsR25	TGATAATGAAGAATGATTCAACCGCTGAATAATGATGAATTCAGCCTTGGCTGACCCA	44700
403464	pos	NeqsR26	AAATGATGATCGTTTACCGGCACTGATTAGTGATGTGGTTCAGGTACCGGCTGATATTT	55200
				coverage[15]
55	neg	IHOsR01	ATGAGGAAGTTTGAAAGGGGCGACGTAAGGGTGAGCGGAGGCCGGGCTCCGA	<100
118	neg	IHOsR201	ATGAGGAGTAAGGGAGTCAGGAGATCTCGTTTAGAAATGACCGGAAACGGAACAGCCGA	<100
11979	neg	IHOsR401	GGGGATGAGCGCTCGCCACGGATCTGACGGATGATGACGACCCGTGTTAGCGACCCCACTCATATGTCGA	20500
23662	pos	IHOsR05	TGGGGATGAAGAGCCGTTGGGCGACTGAACGACTTGATGTAGAAGTATTCTTCTCCGGCTACCGACCCCCAG	12000
28224	neg	IHOsR202	CGCGTCCAAGAGGAGTAGGAACGGGAATGACCTGAGAATCCGGGTAGGACCGCCAACGACATTTTGGGGATGACAAGAGGCCTGTATGGGGACCCCGACCCTTGAAGCCGGA	2025
40116	pos	IHOsR06	GGAGATGAGGAAGAGTCCGACCCCTGAGGGGTGAGGAGAAGGGGCTGCTGGCCGATCCTTTCAAAACCCGAAG	1300
40383	neg	IHOsR07	GAGAGGATGATGTATACGCCATCGGCCGAAGGGTGAGGAGAGCTCGCCCCCTGATCAGCCTTTCTTGAGC	1800
54007	pos	IHOsR203	TAAAAGCCGATGAGGACCCGTGTTTCAGCCGAACTCGTGAGGAGACGAGGCCGTGCACCGAGGCT	1600
62476	pos	IHOsR204	TAAAGGGCGATGACGGCGCCGACATCGGAGGATCGGTGACTGAGAGCTCTCGCACGAGCCCTTTAGG	3400
62543	pos	IHOsR205	AGGAATGATGTGAAACCCCGGTACCGAAGGACGGTGTGGACCAACCCCGCATCTCTGACCCGCCGCTTTCC	1300
62672	pos	IHOsR09	AGGGCCGATGATCAATACTCCCCAGGTCGAGGGGTGAGAGCAATTCCTTTATGTGAGGCCTCAGG	2200
62791	neg	IHOsR11	ACCGATGGTGACCGATGGGCGGACTGACGGGATCTAAATGATGATCCATTGTAGCCCTGAGGCCTCACAT	4000
66676	neg	IHOsR12	GCCGATGAGGACGTCCCGCCCCTTAAGGAACGATGACTGCCTATCCCGGGACTGAGGCTTAATT	1700
69724	neg	IHOsR206	GGGGATGACAACGACTTGCCCCCCTCGAGCTCGCGCGATGAAGAGATTACCGCGATGGGACCCTCGGAGCGTGGTGGG	3400
74304	pos	IHOsR301	GGGGATGAGCTAGAACTTCCGGCAGCGAACGGTGAGCGACTCTGCCAGCGGCGACCCCCTTT	770
118510	neg	IHOsR402	TCCGATGAGCGCTCCCCCGAGCTGACCGGTGAAGAGTTCAGCCTTGGGCGAGGGCGCCGGAC	3500
151585	pos	IHOsR21	GGAGATGAGGAGGGCTGGTATTGGTGAGCGCGGCGATGAACGCGGATGCCAGGGCCGAGTCCCCCGC	7400
152454	pos	IHOsR302	AGGCCTGTGAGGACTAGACGGGACCCGATCGGTGAGGAGCAGGCTAGGATCCGAGGCACAAA	760
159973	neg	IHOsR22	CGAGGGATGAGCGCAACCACCGCCCCTGAGGGAATGATGGTCGGGCTACCAGAGCGACCTCAAAA	3100
164456	neg	IHOsR303	GCCGATGAAGAGTGTGGCGGACACCGAAACAAAGGATGTGGACTAGGAGCCCTCGGAGGCGGTTAGAC	2700
170182	pos	IHOsR500	TCCGATGAGGTCCCTCGATCCCCCTGATTTTTATGATGAAGATTACGCGTCCCGAGGTGTAACG	1670
195336	pos	IHOsR25	GGGGATGACGTCTTCCGGCGGAGCCGAACGGTGAGGACCTCTCTTCGCTGGCCGACCCCCCATT	2100
202285	pos	IHOsR26	GAGGCCCGCGGCGCCGATGAGGAGCAAGCTGAGCGCTGAAAGGTGATTGGAGGTCGGGCTCCGAGGCCTCGG	600
202410	neg	IHOsR404	GCTGATGAGGTAGCTCCGGGTGCCGAGAAGAAGGTGAGGAACACCCTACGGGGTCCGAGGCCTCGG	360
205142	neg	IHOsR27	AACGATGATCGAACGACGGTCTCCTGAGCCGGTGATGACTCTTCTCTCAAGTGAGTTCGGTG	7800
223701	neg	IHOsR29	GCCGATGAGGATCGCGTACTTGGCCGACTGGGTGAGGAGCGGGTCACGGGACGGAGGCCTATT	1330
234954	pos	IHOsR31	GGGCCGGTGAGGAGCTGTCATGGGCGCCGAGGGGTGAGGACTCGGTTCTCGGCCGAGGCTACTT	860
236348	neg	IHOsR33	AGGGAATGAGGAAGTGGGCAGCCCCTGAGCGAGTGATGTGCCTAGTCTCACTCCGACCCCCGCTTG	1120
240785	neg	IHOsR414	GGGCCGTGAGCGGATCGAGGTAAGCCGAGGCGAGTGAGGTAGTTATCCCCGGGCGAGCCCTCAAGGGTGG	380
246915	neg	IHOsR34	ATGAGCGCCGGCCTGGCGCCCGCGGAGGCTTACGTGGCAGACTGCTACGCGCCGGA	<100
261330	neg	IHOsR405	GGGCGATGAGCGCCACTCCCCGGCCGGAGCGGTGACGACGAATTCCGTAAGCGAGCCCGCAT	1700
264647	neg	IHOsR416	GGGGATGAGCTGGGTCGGCGTTGCTGACGCCGCTTAGTGATGATCGAACCCGTGTGCGACCCAGATCGC	8000
266603	neg	IHOsR37	CGATGAGGACTAGGGCAGTATCTGAGGAGGTGAAGTAGGTCTTGAGCGCTGAGGGAATCTCC	680
279453	pos	IHOsR39	GGCGATGAGGTGGGTAACCCCGTCCGAAAGGTGAGGTAGGAATTTTCGTCTGAGCCGACCTT	4700
310006	neg	IHOsR44	GTGATGAAGAAGGGAGAGCCCTTGATACAGCACATGAAGTTCATGAACGTGAGCTGCTGA	<100
318319	pos	IHOsR304	GGGACGATGAGGAACCGATAGGGCTCTGAGCGGTGAGGAGTCCCACGGTCGCCGAGTCAGCCCAGCTTGACAT	1170
330631	neg	IHOsR47	CGGGGATGAGGTAGCTCGTAAGGGGTGAGGCGGTGAACGGAGAGCCTCGACCGACCCGCAAGC	670
343953	neg	IHOsR406	GGGGATGAAGGGGGAGCCCGTTAAAGCTGAGGGGTGACGAGGAGAACCCCCGTCAGACCCCTTCCGG	980
365106	neg	IHOsR52	ATGAAGAGACACGAGCGTGCCGAGGGTGATCGCCTTGAAACACGTGTTCGGA	290
366866	neg	IHOsR53	CCCCGATGAAGACCAGTTCCGCGCCCGAGAGGTGAGGAGCGAAAGGCCAGTCGGAGGGCCTCTC	1070
374701	neg	IHOsR54	GTGATGAGCGTTAAGAGGCTGAAAGTTCGCTTGTTAACGCCGCCTGA	<100
376312	pos	IHOsR55	GGGGATGAGGAGTGACTCCAATGTTGAGCGGTGAGAGCCTTTCGCCCCTACTGACCCGCGAGGGG	2400
382819	pos	IHOsR57	AGGGCGATGAGGAGGAGCTCCGCGGAACGGAGCGGTGAGGAGGCCGACCTCGCCCGAGCCCCACA	1400
384028	neg	IHOsR58	GTGAGGACTCCGGCAGGAGCCGAGGGGGTGAGGAAACGCCGATAGTCCGA	<100
392697	pos	IHOsR62	GTGAGAGCCAACTCGCTCAGCCGAGCGCTTCTAAAGCGGGGCGGTTTATCACTTAAAACAGA	<100
393805	pos	IHOsR422	TGAGATGAGGTGTTTTCGGGGTGCCCGAGGGGCTCCGATGAGGAAGCGGTTACCCCACCGAGGCCTTTTG	360
405608	pos	IHOsR423	ATGAAGCCCCTTATCCCCTCACCGAAGGTCCCCTTCGGTGAGGAGTGCACCGGTTGCTGA	<100
439888	neg	IHOsR64	GGCGATGACGACACTTGGCCGGCAGAGAGCTCCCCGCGAGTGATGACAGGTTACGGGCGCCGAGCCCCCGT	450
483959	neg	IHOsR425	AGCGATGAGGTGAGTCGTGCTCGCCGAAGGGGTGAGGGCAAGCGCTCCGGGGTAGCCGAGCTCCTCGA	350
507289	neg	IHOsR305	CCGGGAGGAGGAGGGAGGTGATCAGGCTATTGGTGGCCGGACCCAGACGCTTCCGACCGGGAACCG	430
509045	pos	IHOsR73	AGCCGATGAGGAGCAGTGGGTCTGGCTAAAAACGGTGGCCGGGAACCCAAAGGCTGAGGCGTAA	2850
526477	pos	IHOsR76	ACGGATGAGGAGTTGGTCCGGGTCGCGAGGGGTGAGCGGAGAGGGCCCCCCTAGCCGACCTCGCTC	128
532112	pos	IHOsR77	GGCGATGAGGTTTGCACGTCAGGCCGACCGGTGAGGAGGATTGGCCTTTCCGAGCCAAACCCCTTTTACCGCCGA	1520
542947	pos	IHOsR306	GCCCGTGAGGAGGCTTTCAAGGCTCGAGCGGTGAAGAGCCCGCGCAGGGCCGAGGCCCGGTTA	1500
555504	pos	IHOsR80	TCGCCGATGAGGAGCGTGGGCTACGTCGAGCGGTGAGCGCTCAGACCTCGGGACCCGAGGCCTTCAAG	1820
574543	neg	IHOsR81	GTGATGAAGAGGGTGTTGATTGCCGAGGCGATGAGCGAGGTGGTGTGTGGTGA	1000
574577	neg	IHOsR82	CGCTGATGAGGAGTGTCGCCCCCTATCATCCGAAGTGATGAAGAGGGTGTTGATTGCCGAGGCGATGA	1300
576811	neg	IHOsR56	GCGCGTGAGCGGGCAGGGACGATCTGAGCTGGCTCCCGGCGATGATGGGTTCGGTGGAGCGAAGGCGACGCCAACT	2780
582489	pos	IHOsR83	TCCAATGAGGAGGCCCCTACTCTGCTGAGAGGGTGAGGTAAGCGGTCCTTCACCGAGGGGTTAG	990
598273	pos	IHOsR307	GCCGATGAGTTGTGAGCCCGACCCACGCGAGCGGTGAGCGGCTACGCCAGTGACGAGGCCTTTTT	2760
617384	pos	IHOsR86	CCCGATGAAGACTACGGTGGGTTCCGAGGAGTGACGAAGTTCGCTAGGGCTGAGGCTCCTC	1500
642533	neg	IHOsR430	ATGAGTATGGAAGCGGGCTCCGAGCTCAGGATGTGGATAGCTCCGAGACTCTGA	<100
651005	pos	IHOsR431	CGGGATGACGAACTGTACGTGGGCTGAAAAGGTGAAGAGGCTGAGCTACGCGCGACCGTCCCAT	3100
664146	pos	IHOsR90	ATGAGGAGGCTCGGCGCAACTGACCTCGATGCGACTCAGCGTAACTCTGATT	1190
664240	neg	IHOsR91	GGCGATGATGATAACTCGGCAAGCCCGAGGCTCTCGGGTGAGGAATCAGAGTTACGCTGAGTCGCATCG	770
704236	neg	IHOsR408	GCGGATGAGCGGCCACGCAGGAGCTGAGGGGTGACGAGGGGCCAAAGGCTGGCGACGCTTCAAG	1100
705374	pos	IHOsR92	CCCGATGAGGAAGGTAAAGCGGTCGCCGAGGCGGTGAGGTAACTCCCATGGACCGAGGAAAAGGGTT	2100
720626	pos	IHOsR308	AGGGGGATGAGGTGGCCGATTTGTGCGCTCGACTGATGACGAATGTGGGACCTCGCCGACCCGTGCC	1000
722261	pos	IHOsR93	TCCGATGATGTTAGAATCCGGGCCCGATCAATGACGACGTCGCTCTTCGCTGAGGACCCTTA	4900
723587	pos	IHOsR94	GTGAGGACGGTCTTATTCCTAACGCTTTTACCCCTGGCGCTCGCCTCTCCGCTGA	<100
726164	neg	IHOsR70	TCAAGGGGTATGACGACCCAACGCCTAGCCGAAGGGTGAGGAGCTTCCCTGCGGGCGAGGACCCCTCAAG	600
728035	neg	IHOsR95	CCGGATGAAGAGCGAATCCCGGACGGATTCTTGGTGAAGAGCTCTTCCGCTACCCTGACGGGTTTA	6303
728061	neg	IHOsR96	GTGAGGAACGCGCCCTTCGTGGGGACCCGGATGAAGAGCGAATCCCGGACGGA	<100
739729	pos	IHOsR437	TGGAGATGACGAGGGATTATCGAAGGGAAGCGGTGACCGGCGGGAGTACGGCGGATCCGTGACACC	736
742938	neg	IHOsR173	CTCCGTGAGGACAGAAACCGGTGCTGAGAAGTGATGAGCCGTGTGAGGCCCGAGGCCCCGA	825
761483	neg	IHOsR102	ATGAACGACTTTATGTCGAGCAATAGCTCCCACCCAAGTCCCGCCAGA	<100
766788	neg	IHOsR439	GGGCGATGAAGAAGAACCCGAGTGCTGAACGGATGATTGGTCCTAGTCCAAGTGGAGCCCTCTG	1770
773536	pos	IHOsR103	GCGCAGATGAGGAGACCGCCAGTGTGTGACCCCGGATGAACGGAGCCGAGTTGGCCGAGAGCCGTTTT	700
783685	pos	IHOsR104	CCCGATGAAGATTGGTATTACCGGCGACCGGTGAGCGGTGCCCCGGAGCTGAGGCTTTAGAGTTTCCGG	2300
800964	neg	IHOsR441	CCGGATGGGGAATTACTCCCGGACTGAGGGAGTGAGGACAGCTTACCCGGCCGACGGGAGGTTCTCCTACGGC	3750
814261	neg	IHOsR409	GGCGATGACTGGGGCTGTACTCGGGGAGGGGTGACCGGACCTTTAAGTGGAGAGCCTAAAGC	1350
823952	pos	IHOsR109	GAGGCCCAGTGAAGAGTACTCCCGGAGCTGAAGGGTGAGGAGAAGGCATTTGTCTGAGGGATGAG	3800
824774	pos	IHOsR444	AGGAGGTGAGGCCCCTAAGGGTGCAAGCTCTGAGGGCCGGAATGATGAACCGGTCTTAAGGCCGATCCGCGCAACACAAAAA	160
826209	neg	IHOsR110	TCCGATGAGGACCACCAGGCCGGTCCGGAGCGGTGAAGAGCCCCTAGCCTCACCGAGGACCTCAG	2830
842749	pos	IHOsR309	GCGCGATGAGGGCACTATGGCGGAACCGAGGGGTGAGGAATTAGCCGGGCACCGAGCGCAATAC	4600
882324	neg	IHOsR114	TCGCGTGATGAAACCTTGGCCGGGCGATCGGTGAGCGGATAGGTCACGGGGCCTGAACCCCTTAAGC	940
890706	neg	IHOsR410	GGGGTGTGAGGACGCCGTCCCAGAGCGAGCGGTGAGCGGTAGCGAACCGCCCGACCCCTCAG	6200
926603	pos	IHOsR310	GGGGGATGCCCGAATGCACCTCCTCCGAGGGGTGAGGAGAAGGTAAGGAGGGGGACCCTTAGCACCTA	450
945621	pos	IHOsR449	GGCCCGATGAGGTCCACGCCCTTCGCCGACGCGGGTGAGGACTCTTCCTCCCGAAACTGAGGGTCCAGCCC	830
949333	pos	IHOsR121	GCCGATGAGGACCTGGGCCCTTGGGCGAAGCTGTGAGCGAGTTTTTGCGCCCCGAGGCGCGCAA	1300
950324	pos	IHOsR122	ATGATGAAGCGCAACATGCACTCTACCCTAGTCGGCCTCTCCTTTATCTCTCGAATCTCTGA	<100
962502	neg	IHOsR411	GGGGATGAGGAGCCACGGGACGTGAGCGGTGATCGGACCTGTCTCAACCGACCTCCTTTATCCTCTTCAA	1880
962500	pos	IHOsR124	CCCCGTGAGGAAACGACGGTAAGCCGAAAGGTGGGGAGCGTTTCCCCTTACCGAGGGGTTCAG	1000
969070	pos	IHOsR451	CAGCGATGAGGGTTACGGGACCTAGTCCGAGGCGGTGAGGAGGTGGACCGGCCCCGAGCTCAGACC	340
971307	pos	IHOsR127	GGCGATGAAGAGGGTCCGGTCTTTCGGATCGGTGAAGAGCTGCCGGACCCCTCCCGAGCCGCTCAC	3760
974460	neg	IHOsR128	ATGATGAAGAAGTACTGGTACCAACTGTCAATATTTACTCCCGCGGGCTGA	<100
975593	pos	IHOsR129	GAGCGATGAGGAGCGCGAACCTCCCCTGAAGGGTGATGGAAACAGCCCGCGGCCGAGCTCATAGGAA	4100
986285	neg	IHOsR412	GGGGATGAAGAAATAGCCCCCTCAGCGAGCGGTGAGCTGTACGGTGGCAGTCCGACTCATATCT	1250
993353	neg	IHOsR130	GTGATGTTGAACAGGTTGGCGGAGCTCGAGGAGAGGCTCCGCCAGTGATT	<100
1000659	pos	IHOsR131	GCCCGATGAGGATCCGAACCACCGGGCAGAGCGGTGACGAGGGCGCTCTGTCCCGAGGGCCGATG	1600
1000717	pos	IHOsR311	GCCGATGAGGCGTGAATGGCCGCTGGGGAAGGGTGACCGGAAACCCCGGCGCTGAGGCAAAACTTATA	9600
1002831	pos	IHOsR132	TTCGGGATGAGCGGAGGTAGCAAAGCTGAAAGTGATGAGCCCGCAACGAAGCGACCGACCT	3370
1022036	neg	IHOsR135	ATGATTAGGAGCTCGCCGCCGATCATCGACTGTGGCCCTAGCTCGAGAGCGCGGA	<100
1027798	pos	IHOsR312	GCCGATGAGGTGAGGGTGAGCTGGTTCGATCGGTGAGGACAGAGGGTGACGCTGAGGCCCCCTCAA	2800
1036429	neg	IHOsR413	AGGGGATGAGGTGTCGATCGCCGCCCCGAGCGGTGAGGAGGGCTGGGATTCACTGACCCGCACCCCCACAAGCGT	2860
1040939	neg	IHOsR208	GGGGGATGAACGGCTTTTAGCGGTAAACGACCGGCTGGGATGACGGCTTCACGGACCGGTTGACCCCTTTTAAGA	4850
1066890	neg	IHOsR313	GTTGATGAGGACGGTCGGCATCTCCGATCGGTGAGGTCCTCAGATCACCGGCGCCGAAGCGTGTGCCCCGC	1970
1085370	pos	IHOsR415	GGGGATGAGGAGCCCGGTTTTAGCTGAACCTCATGAGGAAGAGTTGCTCCCCCAACCCCACTATCCA	1650
1090102	pos	IHOsR142	AAATATGATGAGGGCGTCCTATTCTGAGCGGGTGATGAGAGACCCGGAACTGAACCGCTCGAATTATCTAAGAA	3200
1094106	pos	IHOsR144	GGCGGATGAGGAGCGCTAGGCCGCTCGAGCGGTGAGGAGAGGCCCTCTTCCGACGCCTCATATGTCGAAG	510
1106046	neg	IHOsR207	GAGGGATGATCGCGCCCGACGGGCAGAGCGGTGAAGAGATTGGCCTTTGGTGACCTCACTCGTACTT	3700
1115629	pos	IHOsR314	GCCCGGCGATGAGCGGTCGGATTTCGGCTGAGAGGTGATGAGAACCCCGGCGCGAGCCGCCAA	3800
1126304	pos	IHOsR147	CGCCGATGATGAGTGGCGACGGCTCGAGCGGTGAAGAGAGGATACCTCTCAGAGGCCCCTTCGTGGAG	1650
1126886	pos	IHOsR148	CCAAGCTGGGGATGAGGACGGTGTTAAGAGGCGAAGGGTGAGCTAGAACCCACGCCCCGACTCAGCCCAAGTAGACGA	1190
1130035	pos	IHOsR149	ATGAAGAAGGGCGACGGGGGCTACGAGGTTAAAGCAGTAGAATACCTAGATTGA	<100
1139715	pos	IHOsR417	AAGGATGATCGGGTCCTCGAACTCTGAGCGGTGATGACTGTAGCCCGCGAGTGACTTTCTAAGAGCTCCGG	4400
1160287	neg	IHOsR152	CGCGATGATGACCATCCCGACCACTCCCGAAGGGATGGGGACGCGGTGGCTGTCTGAGCTCACGCCAGC	2600
1174567	pos	IHOsR154	AGGGCGATGAAGAAGGTTAAAAGCGGCGAGCGGTGAGCGGGGGCCAAGCCCCGAGCCCCGAACCTCTTTAG	1360
1192320	neg	IHOsR155	CGGCGATGAAGACGTGCTTTAGGTCGCCGAAAAACTAATGACGAGGGATCAACCGGCTGAGCCGCAAAAC	1200
1198413	neg	IHOsR157	AGGCGATGAGGACTCGCATCCTTGCCCGAACTGGGTGAGGACCGAATCCCGGACCGAGCCGTTTCAGTTGACCTC	2900
1206880	neg	IHOsR418	ATTCGGGCGATGAGAGGCGCGCTGGAAGCTGAGAGGTGATGCAATTGGCTACATTTCGAGCCCTATTCCTTC	3100
1219644	neg	IHOsR160	ATTTATGATGAAGACCTTAGGGTCCGAACGGTGAGGAACCCACCCTTGGCTGAATAAACTTTTAAGGGTAA	5660
1250593	neg	IHOsR165	TGAACGATGAAGTCCGCAGGGTTGGCTGAGACCAATGATGAAGAAAAGCCGAGCTGAGTTCGTGTTGCCCGTGTGG	6140
1258549	pos	IHOsR472	CGGGGATGACGTCTAGCTGGATTGGCTGAAGGGGATGATGACGGTTTCGGGTCATGACCCTAACAATTCACCA	1660
1266795	neg	IHOsR473	GCCAATGAGGACTCATGCCCGGTAGCAGGACCTCAAATGACTGAGGAAAAGCCAGCCGAGGTTATACGCC	1700
1273845	pos	IHOsR166	TCCCAATGAGGAAGCCCGAAAAGTCCGAGGAGGGTGAGGTGAGTGCGGGGCTGGGCTGAGGGAAAATATTATCC	1800
1283922	neg	IHOsR474	GACTATGAAGAGGAATCCGGGAGCCGAGCGGCTTCGGCCGCTGTGAAGATTTGTGCTCGCAGCTGAGCGTGGAAGCCTTGGTATC	13000
1294955	neg	IHOsR169	CGGGGCAGTGAGGAGTTTGCCGAGTGTTGAGCGGTGAAAGAGGCTAGGACAGCCGAGCCCTCCAGTTAG	1190
				coverage[19]
418406	pos	MmasR106	TGGTGGATGATGAACGGAGTAGCTTCTGATTTATGACGAAAGATGGGCGAGCTGACA	255854
675145	neg	MmasR105	TATGCAATGATGAGTGCCGACTTCACTGAGGAACCTTTTCCGATGAAGACAACGGGGACAGCTGAGCATAAC	241920
729113	neg	MmasR107	TTGTATGATGACAGTTACCCCCGCTGACTAAATTCATGATTTTCATGATTTTGGGATGAAGACATCAGCACTATCTGACACAGCTACC	86896
783580	pos	MmasR101	AAGGCAAATGATGATGTTATCCCCGGCTGAACTTGTGATGAGCCACTTTATGATCTGCTGATGCCTTTC	9835
984364	pos	MmasR102	CAGTCGGTGATGAAAATAACCAGCTCTGAATTAAACTCAGGTTTAATAATGAAGAACCGTATGAGCTCTGAGACTGAAT	271853
988104	pos	MmasR104	GATATTATTTAGAACGGATGATGATGAAAAGAGGGTTATCTGATTTTTTGGTGATGATATCTTCCATAAGCTGAATCTGTTATTTTTT	15767
1244136	pos	MmasR103	GACTCGATGATGATTGTCATCCCTGCTGACTTTAATTTGTTATATTAGTTGCAAATTAAAGAAATGATGAATACAGGGTTCCTGAGAGTTGC	133106
				read counts* [36]	*RNAs with low read counts were considered if conservation among four Pyrobaculum species was observed [36].
5365	pos	PCAsR103/109	ATGAGCGGGGTCAGAGGATCTGAGTCGTGAAGATCGGCGGATATATGA	1
5787	pos	PCAsR102	ATGACGAAGACGGGATGTGCTGAGATGTGACGAGGTAGAACCCACCGA	7
13241	pos	PCAsR49	GTGATGAAATGCACCTAACCCGAGAGGTGGCGAGCTCACGGTACGCTGA	15
62186	pos	PCAsR23	GTGATGATCCAATGCAGGCGGCGACTCTGTGACCGTTGACCTGCCGACTGA	354
68383	pos	PCAsR107	GTGAAAGATAGAACCCGGCCTGATTAGTGATGGGGCTCCGCCTCGTTTGGCCGC	4
100707	neg	PCAsR132	ATGATGTAGGAATCTGGACGCGTGCGGACCTGTGACCGGCCTGGCCGGACTGA	0
109229	neg	PCAsR12/45	GTGAAGTGGCGCGTGAGGGCTGAGCTGTGACGAAAACTCGCGTTGCAGA	37
197484	pos	PCAsR44	GTGATGAGGGTTCGGGACACTATGGATGGGTGATAGGCACCTGGAGGGCTGA	46
215379	neg	PCAsR02	GTGATGAAACGGCCGTGACGCGAGAGGTGAAGAGGTGTTTCTAAGCTGA	17
227214	pos	PCAsR19	GTGATGAATTCGGCAGGAGTTGAAAGGTGACTTAACTTAGCCCTACCTGA	13
239812	pos	PCAsR07	ATGAGGACGACTTGCCCCCTATTGACCTGTGAGATCTATTCCGCGGTCTGA	169
258999	neg	PCAsR57b	GTGGGGATGGTCTCCCTTTCTGACTCGTGATGTGGCCTACGTGCCGA	1
325413	pos	PCAsR18	ATGATGAAACCCCGATAGCCAGAAAATGAAGAAAATCGCATGGACTGA	2
393915	neg	PCAsR51	GTGATGTAGCTAGGCGCTGCGGAATATGAAGACCGCTCGAGAGGGCTGA	491
484032	pos	PCAsR17	GTGATGAGGGGTATCAAATCAGTTGAGGTGTGAAGACCTCGCGACGGACTGA	120
487969	pos	PCAsR43	GTGATGAGGGCTGGGTTGCAGACGCGTGACGACTTAGGAGCCAACTGA	27
506781	neg	PCAsR50	GTGATGAGCCGACCCCGGCGTAGATTTGTGACGAAGATTTACACCGGCTGA	2
509267	neg	PCAsR03	GTGATGAATAACTAGACGTCGGATATTTGAAGAACTGACGACGGGCTGA	53
526995	pos	PCAsR57	GTGATGTAGATTCCTTTAAGGCGACGGGTGACCGATTCACCCCTTGCTGA	20
537364	pos	PCAsR47	GTGATTGAGAGGTTTCCGGAGCGATAGGTGAGCGGGCCGACGATGCTGA	25
559824	pos	PCAsR54	ATGAAGAGACCTGGCAAGTCTTAACAGTGACGAGACATTCATGGGCTGA	187
562751	neg	PCAsR114	GTGATGACAATGACCGCTGGCGACCTCGTGACCGGGGTATGCAGCGCTGA	683
562781	pos	PCAsR20	ATGACGATGTGGTTCTACAATGAAAATGTGAAGACGCCCCTACCCAGCTGA	2
579864	neg	PCAsR60	GTGATGAAGAGAACCCGGCGGACATGTGACAGGAGGCATCCTATCTGA	448
586591	pos	PCAsR61	GTGATGAGGCCGCTGAGCGTTGAGTCGTGACGCATTTTTCAGCCGGCTGA	87
642868	neg	PCAsR108	GTGAAGAAGTGGTTGGAGTGCTGAGTGGTGACGAGTGGCGGCATGCTGA	2
671395	neg	PCAsR38	GTGATGACTGGGTGACCTCGCCCGAGTGGTGGGGAATTTGCCGAGTGCTGA	5265
703657	neg	PCAsR128	GTGAGGATGTGTGCCGCAACGGAGCTGTGAAGTGACCCCTGTCGGATCTGA	5
765084	neg	PCAsR04	GTGATGAGGGGATTCTAGGTGACATGTGATGTAGCCCTCGAATTCTGA	254
774426	neg	PCAsR111	ATGAAGGCAGGTGTGTGGCGACGATGAGCGCAGGTGACACGGCTGA	2
777301	pos	PCAsR127	GTGAGGGCGGCTGTCGCTGCTGACAAGTGACGAATACGTGGAGCCGA	24
787958	neg	PCAsR110	GTGATGTGAAGCGGCTGCTATCCGAGCTGTGAAGAGGATGGGACGAGCTGA	40
834710	pos	PCAsR29	GTGATGAGAAACCCGGGTCTGTACTATGCAGAGGACATAGGCCGCTGA	205
903590	pos	PCAsR115	ATGTGCGGTGCGGGCAGCGCCTGAGCAGTGATGATCTCATCTCACGCGA	26
927424	pos	PCAsR35	GTGACGACAGGCAGACGGCGAAAGGTGAGCGGGGATTTGAACGCTGA	153
930428	pos	PCAsR63	GTGATGGAGTCAGGGTTACGGCGATAGATGACCGGAGGCGCTATCGCTGA	24
941074	pos	PCAsR33	TTGATGAGAAGTGGTTCAGGGGAGCGGTGAACGACCTTCAGCGGCGCTGA	6
949507	pos	PCAsR13	GTGATGAAGACACACCAAGGAGAGAGATGAACGAAGTGGCCAGGGCTGA	291
956751	neg	PCAsR36	GTGATGACCACATCCGATGTCGATTGGTGACAAAGCCGTCCCAGTCTGA	4
981357	neg	PCAsR123	GTGATGAGCTGTCCCTTAGCAGACCAGTGACGAGTTACGCCACAGGCTGA	21
982382	pos	PCAsR16	GTGATGTGAGTCATGCCCGTATGACCGGTGATTTTTCCAGGGGTAGCTGA	6
1029843	neg	PCAsR118	ATGATTAAGGCCTCGCAGCGCTGACCGGTGACGAGGAACTGGGTTATGA	82
1072580	pos	PCAsR117	GTGACGAAGATGAACCCCCCTGACTAGTGAAGAAGTCGTTGCTCGCCGA	10
1073821	pos	PCAsR48	ATGTTGAAGCTCGGTCGGCTTGACTTGTGAAGAGGCTAGACGACACTGA	4
1095457	pos	PCAsR11	GTGATGAGGCACGGCTGAGGATAGGTGACAGGTCCTAAACCAGGCTGA	95
1107391	pos	PCAsR124	GTGGTGAAAGCTCCCGTGTCTGACTTGTGACGACTTCACGTACCGGCTGA	59
1109770	pos	PCAsR101	GTGGGGAGGAGACCCGGGCTGACGTGTGAAGAGGGTGTCCTGCACCGA	56
1109827	pos	PCAsR21	CTGATGAGCCGCCAGTGGGCGAGATAAGTGAGCGTCTCACCCTTTGCTGA	7
1109890	pos	PCAsR100	ATGATGTAAACTTGTGGCCCCCTCAGCGAGTGGGTGAGCGGGGGTTGGGGGTGCTGA	7
1157595	neg	PCAsR134	GTGGCGATGGGAGAGACGGCTGAGCTGTGACGAAAAACCGCTGGCCGCTACTGC	54
1163729	neg	PCAsR136	GTGAGGAGCCGGAGTACCTCTGACTTGTGAGGAGAGGTCCGCGTGGGCGGCGTGTGGCCGA	4
1163810	neg	PCAsR135	GTGAAGATGGCGGGGTTTTCCGATGGGTGAAGAGGCTTTACTGGGGCTGA	6
1290107	neg	PCAsR109	GTGTTGACAACTTGAGCCACTGAGGGGTGAAGAGACGGCGGATTGCAGA	2
1420071	pos	PCAsR09	GTGATGAGCATGGGAACGGCGTATGTGTGAAGAGGGCTTGATTAACTGA	6
1449018	neg	PCAsR122	GTGATGACGTCTTGGGGAGGGGGAGCGGTGACGAGGCGGTTATCACGCTGA	1
1449048	pos	PCAsR15	GTGATGAGCCTCACGGTAGGCGATGGATGTGCGAAACGCCCTTCACTGA	4
1470523	pos	PCAsR139	ATGATGAACAGCTTGGCAGGGGGATCCTTGACCGACACCAGGCTCGCTGA	140
1474473	neg	PCAsR65	GTGATGTGGGTTTTAAGTACTGACTAGTGATGTAGAACCCACGAACTGA	86
1514782	pos	PCAsR31	GTGATGTTGTAGCTCGCGGCTGAGGTGTGACGAGAGGCATACTGGCTGA	17
1525565	neg	PCAsR26a	GTGGTGAAGGTCTGGAGCTGGGATCGGTGACCTGCACTGAGGCTCA	7
1545181	neg	PCAsR64	GTGATGAAGTAAACCGCGCCGGCGAGCCATGAGCGTAGAACTCACAACTGA	21
1620937	pos	PCAsR30	GTGATGAAAAAACGGTCTGGCGACCCATGACCGGGAGACCGATCGCTGA	128
1634553	pos	PCAsR05	ATGATGAGGCTAGACTAAGCCGAATAATGACGTGGCGTGAAAGGGCTGA	5
1637070	pos	PCAsR06	GTGATGAGCTCGACCAAAGAGGACGTGTGACTGCGCGGCAGCTGGCTGA	102
1654863	pos	PCAsR25	ATGATGAAAGCGTTGGTGGAAGAACGGTGACTGACGACGGACGGACTGA	7
1656134	neg	PCAsR32	ATGATTGCAACTCTGGGGTCTGACTTGTGAAGATACTGACCTGCGATGA	59
1662854	pos	PCAsR59	GTGATGAAGTTGGTCTTTTCAGAGGCGTGAAGAGGGGAACGAATGCTGA	58
1671985	neg	PCAsR121	GTGAAGAGATCAGGCTAGCTGATCAATGATGTAGGACCTAAGCACTGA	8
1683771	pos	PCAsR40	GTGATGAGTAGGCATTTGTGGCTTTCAATGGCCGGCGCCGGAAATGCTGA	24
1683945	neg	PCAsR34	GTGATGAGGGTAGTAGAACGATAGGTGAAGAGGCTGAGCTACGCTGA	103
1688494	neg	PCAsR120	GTGATTTAAGCCGGCAAAACTGACCACTGATGAATGCCGTGGCCGTACATGA	0
1707646	pos	PCAsR46	GTGACGAAGCTTACAAGGGCGGATAGGTGAAGACGGCTGAGCAACTGA	19
1824534	pos	PCAsR116	GTGGCTGAAAGGGTTCGGCGCAGAGCCGTGAAGAAAAGCCCTACACGAGGA	13
1827730	pos	PCAsR42	GTGACGAGGCGATGGCTGGCGCTTTACGTGGCGTCAAGCTCGGCGGGTGCCGA	1
1828530	pos	PCAsR62	GTGATGACCCAGGCGTGTCGGATTAGTGACGCAACACGACCTCCTCTGA	25
1835890	pos	PCAsR125	GTGAAGAGACCAGGCTGTATGACTTGTGATTGAGGTTAATAGCGCTGA	734
1845153	neg	PCAsR56	GTGATGTAGCTTCACCTCGCAGATCTGTGAAGAATCCTTTAAGATCTGA	97
1845831	neg	PCAsR37	ATGAAGAGTTGAACCCACGCGGCATTGGTGGCGAGAGCCTGCCCAGCAGTGGCGGGCGCTGA	8
1869290	pos	PCAsR39	GTGATGACCTAGCGCCGCCGCACTGAGACGTGAGGACGGCCATCCTATCTGA	301
1893950	neg	PCAsR138	GTGATGAATCCTTCCGCTAAGGACACGTGACGAATACAGCGGCTCTGA	33
1929264	neg	PCAsR112	ATGAAGACAACTTACCCTTCTGACAATGTGACGAGTGGGTCAGGGACTGA	16
1974758	pos	PCAsR28	TTGATGAGAGCTGGTATTACAGAGCCGTGAAGAAAGACACCAAAGCTGA	39
1975632	pos	PCAsR53	GTGAAGAAGACCCCGATCGCCGAATGTGTGACGAGTGGTATTACGACTGA	2148
1981847	neg	PCAsR106	ATGAGGAAGGCCCGTCATCGCTGAACTAGGTGTGGAGAAATCTGGGTTCTGA	7
1997430	neg	PCAsR27	GTGATGAAAAAACGCGCCGAGCCGTGACGAGGATCCAAAGCGCTGA	341
2001986	pos	PCAsR58	TTGATGACACCAGGACTTGCGGAGGCGTGAAGAAACTTCTCGCGGCTGA	11
2002084	neg	PCAsR105	GTGATGCGTATGGGGACGGGCTGACGGTGATGTATATTCCGCGCGGCTGA	27
2004540	pos	PCAsR104	GTGAAGTGCTAAGGGTCTGCTGATTGGTGACGAGTATTTTATGCTGA	28

## Sheet: target pred
	Methanopyrus kandleri (Mka)						Methanococcus maripaludis C5 (Mma)						Sulfolobus acidocaldarius (Sac)						Nanoarchaeum equitans (Neq)						Thermoproteus tenax (Tte)						Pyrobaculum calidifontis (Pca)						Ignicoccus hospitalis (Iho)
	sRNA	D targets		D' Targets			sRNA	D targets		D' Targets			sRNA	D targets		D' Targets			sRNA	D targets		D' Targets			sRNA	D targets		D' Targets			sRNA	D targets		D' Targets			sRNA	D targets		D' Targets
	Mka sR1	16S G467		NP			Mma sR101	NP		23S G2720			Sac sR101	16S U894		16S G868			sR1	NP		NP			sR1	NP		NP			sR2	23S G747		23S C769			sR1	23S C1128		NP
										16S G132						23S G760																		23S C884				23S 2952
	Mka sR2	23S G760		23S U632															sR2	23S G2322		23S C2260			sR2	16S C436		16S G387
		23S G1296		23S U1383			Mma sR102	NP		NP			Sac sR9	NP		NP															sR3	16S U1038		NP			sR2	NP		NP
																			sR3	23S U2765		23S G659			sR3	NP		NP
	Mka sR3	23S G2908		23S C2880			Mma sR103	NP		23S G2698			Sac sR102	NP		NP						16S G132									sR4	16S C1295		16S A1326			sR5	16S C749		16S C728
		16S G860																							sR4	NP		16S G29
							Mma sR104	NP		23S C2186			Sac sR12	23S A1217		23S G1196			sR4	23S G2773											sR5	NP		NP			sR6	23S C2807		23S C2880
	Mka sR4	16S A682		16S G527																					sR5	23S C2810		23S G2881
							Mma sR105	23S C2260		23S G1945			Sac sR24	NP		NP			sR5	NP		NP				16S C499		16S G527			sR6	16S C502		16S G527			sR7	NP		NP
	Mka sR5	23S U534		23S G435						23S G1478
										16S G1482			Sac sR103	NP		NP			sR6	NP		NP			sR6	NP		NP			sR7	NP		16S G481			sR9	16S A897		16S G868
	Mka sR6	23S G441		23S C429
							Mma sR106	NP		NP			Sac sR104	NP		NP			sR7	NP		NP			sR7	23S G2520		23S U2544			sR9	23S U1017		23S U984			sR11	16S A1223		NP
	Mka sR7	23S C2784		23S G2720
							Mma sR107	NP		23S G2175			Sac sR10	NP		NP			sR8	16S A375		16S C333			sR8	NP		NP			sR11	NP		NP			sR12	16S G660		16S G634
	Mka sR8	23S C2952		23S C3002																																				23S G855
													Sac sR105	16S A896		16S G876			sR9	NP		NP			sR9	NP		23S G1449			sR12	NP		NP
	Mka sR9	NP		NP										23S A2839		23S C2865*																					sR21	NP		16S A512
																			sR10	23S U2880		23S U2826			sR10	NP		NP			sR13	23S G2116		NP
	Mka sR10	16S G719		16S C687									Sac sR106	23S U2233		NP																					sR22	NP		NP
																			sR11	16S U766		23S G2174			sR11	23S G2322		23S U2301			sR15	23S G56		23S C583
	Mka sR11	NP		NP									Sac sR107	23S U2314		NP																					sR25	23S C1523		23S G1548
																			sR12	23S G2499		23S C2567			sR12	16S U-1038		16S C1063			sR16	16S C1108		23S A2699						23S G3001
	Mka sR12	16S G530		16S G564									Sac sR13			23S G441
														23S C2880		23S C2847*			sR13	NP		16S A1395									sR17	23S U2867		23S U2765			sR26	16S 729		16S C714
	Mka sR13	23S G727																							sR13	NP		NP
		23S G2490		23S G2520									Sac sR6	16S G1026		16S G1100*			sR14	23S U2712		NP									sR18	16S U52		16S U33			sR27	23S G2322		23S C2864
		23S G192																							sR14	16S G491		16S A512
													Sac sR108	23S C1114		NP			sR15	16S G1218		16S G930									sR19	16S G42		16S U15			sR29	NP		NP
	Mka sR14	16S U245		16S U188																					sR15	16S A509		16S C530
													Sac sR7	23S U2826		23S G2783			sR16	23S U2076		23S G2169						16S C34			sR20	16S G663		16S G691			sR31	23S G1880		23S C1838
	Mka sR15	23S C1317		23S C1339																												23S G277								23S C2436
													Sac sR5	16S G1075		16S G1037			sR17	16S U1371		16S A915			sR16	NP		NP				16S G296
	Mka sR16	23S C2715		23S C2772																												23S G1437					sR33	NP		23S U2826
													Sac sR20	23S U2222		23S C2186			sR18	NP		NP			sR17	23S U2734		23S G2768
	Mka sR17	23S G2733		23S U2826																						23S U2867		23S G2920			sR21	23S G2092		23S U2122			sR34	16S G558		16S C622
													Sac sR110	NP		NP			sR19	NP		NP
	Mka sR18	NP		NP																					sR18	NP		NP			sR23	16S C1182		16S U1222			sR37	NP		NP
													Sac sR111	NP		NP			sR20	NP		NP
	Mka sR19	16S G413		16S G441																					sR19	16S G802		16S C815			sR25	16S C1389*		16S C1349			sR39	16S 375		16S G404
													Sac sR112	NP		16S C1295			sR21	NP		23S C1947
	Mka sR20	16S A414		16S U446																					sR20	16S C1295		16S C1213			sR26a	NP		NP			sR43	NP		NP
		23S A2120		23S U2099									Sac sR113	23S A21779		NP			sR22	23S U2183		NP
																									sR21	16S G1344		16S C1384			sR27	NP		NP			sR44	NP		NP
	Mka sR21	23S G3132											Sac sR114	NP		NP			sR23	NP		NP
		23S G1237																							sR22	NP		23S G2525			sR28	16S G491		16S A512			sR45	NP		NP
		16S G342		16S A375									Sac sR115	16S G491		16S A512			sR24	NP		NP
																									sR23	NP		NP			sR29	NP		NP			sR47	NP		NP
	Mka sR22	23S G2136		23S U2128									Sac sR22	16S U1335					sR25	16S G884		16S U939
		23S G1690												23S 3012		23S C3045									sR24	23S C896		23S C917			sR30	23S C2880		23S C2864			sR52	16S C84		23S C2671
		16S G848		16S U873												23S C3097			sR26	23S U2128		23S G2162
																									sR25	NP		NP
	Mka sR23	16S G35		16S U12									Sac sR116	NP		NP															sR31	16S U1190		16S G1218			sR53	NP		NP
		23S G859																							sR26	23S C2583*		23S G2621						16S G316
													Sac sR117	NP		NP																					sR54	NP		NP
	Mka sR24	16S C179		16S C250																					sR27	NP		NP			sR32	16S G1184		16S C1205
		23S C419		23S C1700									Sac sR118	16S A1323		16S U1367																					sR55	23S G935		23S G877
														23S A713											sR28	16S G296					sR33	23S G2162		23S A2135				23S G282		16S G945
	Mka sR25	16S G176		16S C250																						16S G663		16S A690										16S G740
													Sac sR27	NP		NP										23S 277					sR34	NP		NP				16S G668
	Mka sR26	NP		NP
													Sac sR17	23S A2743		NP									sR29	NP		NP			sR35	NP		NP			sR56	16S C1401		16S U1367
	Mka sR27	NP		NP
													Sac sR28	23S C534		NP									sR30	23S U2233		23S G2211			sR36	23S G2520		23S G2546			sR57	NP		NP
	Mka sR28	16S G521		16S G481
				23S G2738									Sac sR119	NP		NP									sR31	NP		NP			sR37			23S G788			sR58	NP		23S U131
				23S G42																												23S C2830		23S G2856
													Sac sR23	NP		NP									sR32	NP		NP									sR62	NP		NP
	Mka sR29	23S G1237		23S G1273																											sR38	23S C1947		NP
													Sac sR20	23S A971		23S G1011																					sR64	16S C557		16S C566
	Mka sR30	16S G1257		16S C1230																					sR33	23S U2128		23S G2102			sR39	NP		NP				23S C802
		23S G1272		23S C1294									Sac sR121	NP		NP																						23S C1872
																									sR34	16S U1190		16S G1218			sR40	23S U2222		23S G2206
	Mka sR31	23S C3172		23S C3108									Sac sR2	23S C2035		NP																					sR70	16S C839		16S G808
				23S C3194																					sR35	16S C1389*		16S C1349			sR42	23S C1627						23S C828
		16S C28		16S C4									Sac sR122	NP		NP										23S G1415*		23S C1329				23S C1348		23S G1316				23S C808
	Mka sR32	16S U857		16S G884									Sac sR14	NP		NP									sR36	NP		NP			sR43	NP		NP			sR73	NP		NP
		23S U765		23S G756
		23S A2922*		23S G3016									Sac sR3	23S G28713		NP									sR37	23S C981		23S G1011			sR44	23S C2289		23S G2258			sR76	23S G2045		NP
																																						23S G468
	Mka sR33	23S C2617		23S C2583									Sac sR25	NP		NP									sR38	NP		NP			sR46	NP		NP				16S G633
	Mka sR34	23S U1332		23S C1291									Sac sR123	23S A752		23S A717									sR39	NP		NP			sR47	16S G1040		16S G958			sR77	23S C1012		23S A971
	Mka sR35	16S G1310		16S C1344									Sac sR124	23S C834		NP									sR40			23S G3008			sR48	NP		NP			sR80	NP		NP
																										23S C2212		23S G2173
	Mka sR36	23S A2091		23S G2045									Sac sR125	23S A2204		23S G2172															sR49	23S C582					sR81	16S C1384		16S G1360*
		23S A327																							sR41	NP		NP				16S C1051		16S G1026
		16S A1436											Sac sR126	NP		NP																					sR82	NP		16S U630
		16S A200																							sR42	NP		NP			sR50	23S U3127		23S G3108
													Sac sR127	NP		NP																					sR83	16S G691		16S G663
	Mka sR37	23S G586		23S G616																					sR43	23S C2289		23S C2302			sR51	NP		NP						16S G296
		23S G1120		23S G1134									Sac sR128	23S C2715		23S G2697																								23 G277
																									sR44	NP		NP			sR53	16S A509		16S C530
	Mka sR38	23S G2817		23S G2736									Sac sR26	NP		NP																		16S C34			sR86	23S A2663		23S C2584
																									sR45	23S C2830		23S G2856										23S A569
	Mka sR39	16S C122		16S G152									Sac sR129	16S G1395		NP										16S C270					sR54	23S U2233		23S G2211
																																					sR88	NP		NP
	Mka sR40	23S G2508		23S G2455									Sac sR1	16S U52		NP									sR46	16S U894		16S G924			sR56	16S U894		16S G925
																																23S U866		23S G926			sR90	NP		NP
	Mka sR41	16S G687		16S G660									Sac sR19	16S G691		NP									sR47	NP		NP						16S G1358
																																					sR91	23S A2179		23 G2211
	Mka sR42	23S C946		23S G996									Sac sR15	NP		NP									sR48	NP		NP			sR57	16S G923		16S A896
																																					sR92	16S U52		16S C28
	Mka sR43	23S G2173		23S C2200									Sac sR29	NP		NP									sR49	16S C65		16S U52			sR57b	23S C1686*		23S G1636
		23S G1664		23S G1636*																																	sR93	NP		NP
													Sac sR130	NP		NP									sR50	23S U2783		23S U2753			sR58	23S G2322		23S U2301
	Mka sR44			23S G1004																						23S U2883											sR94	NP		NP
		16S G692		16S G668									Sac sR21	NP		NP															sR59	23S C981		23S G1011
																									sR51	23S C1947		23S G2249									sR95	NP		NP
	Mka sR45	23S G2783											Sac sR8	NP		NP															sR60	NP		NP
		23S G2564		23S G2520																																	sR96	23S G110		23S A54
													Sac sR131	NP		NP									sR52	23S C2880		23S C2864			sR61	NP		NP				23S G2140		23S A2090
	Mka sR46	NP		NP
													Sac sR18	23S G970*		23S G963															sR62	NP		NP			sR102	NP		NP
	Mka sR47	23S G2163		23S C2186
													Sac sR16	NP		NP															sR63	23S A569		NP			sR103			23S U2122
	Mka sR48	23S G2121		23S G2175																																		16S C1045		16S U1136
		16S G835											Sac sR4	23S G2116		23S G2092															sR64	NP		NP
																																					sR104	16S G1130
	Mka sR49	NP		NP									Sac sR132	NP		NP															sR65	NP		NP				16S G438		16S A509
	Mka sR50	NP		NP									Sac sR11	NP		23S A2752															sR100	16S C139		16S G130			sR109	23S A2204		23S G2172
																																16S C1090		16S G1172
	Mka sR51	23S G2621		23S A2651									Sac sR109	NP		NP																					sR110	16S G628		16S G564
		23S G730		23S A815																											sR101	NP		NP
																																					sR114	23S C2275		23S C2265
	Mka sR52	16S U1190		16S U1134																											sR102	NP		NP				23S C1961		23S C1937
	Mka sR53	NP		16S C178																											sR103-109	NP		23S U2181			sR121	16S C372		16S G342
				23S C2612																																				23S G871
																															sR104	NP		NP
	Mka sR54	23S G25		23S A55																																	sR122	NP		NP
		23S G333		23S A1753																											sR105	23S G1663		23S U1697
				16S 707																																	sR124	23S G457
																															sR106	NP		NP				23S G2842		23S C2864
	Mka sR55	16S C629		16S G660
				23S G1710																											sR107	23S A3051		NP			sR127	23S G2639		23S A2616
	Mka sR56	23S A2851		23S G2761																											sR108	NP		NP			sR128	23S C210		NP
																																						23S C2171
	Mka sR57	23S U2657		NP																											sR109	23S C2583		16S U2566
																																					sR129	16S G76		NP
	Mka sR58	23S U1597		23S G1564																											sR110	23S U2788		23S C2807
																																					sR130	NP		NP
	Mka sR59	NP		23S G2414																											sR111	16S G1344		16S C1384
																																					sR131	NP		23S G26
	Mka sR60	16S G747		16S C713																											sR112	23S U2183		23S G2216						23S G947
	Mka sR61	23S U1234		23S G1158																											sR114	NP		NP			sR132	23S U2734		23S G2768
				23S C2584
																															sR115	23S G2852		23S U2826			sR135	NP		NP
	Mka sR62	16S U1046		16S G989																														23S U2903
																																					sR142	NP		NP
	Mka sR63	23S U1343		23S G1304																											sR116	16S U39		16S G19
																																23S G121		23S G50			sR144	NP		23S C2660
	Mka sR64	23S C2832		23S C2807
																															sR117	NP		NP			sR147	16S G1058		16S U1038
	Mka sR65	NP		NP
																															sR118	NP		16S G1417			sR148	16S U87		16S U135
	Mka sR66	23S C3046		23S G2946
		23S C1365		23S G3041																											sR120	16S G1174		16S G1146			sR149	NP		NP
	Mka sR67	23S G931		23S U971																											sR121	NP		NP			sR152	16S C499		16S G527
																																						23S C1317		23S G1374
	Mka sR68	23S C958		23S U2867																											sR122	23S A3011		23S C3045
		23S C999		16S U1282																																	sR154	NP		NP
																															sR123	NP		NP
	Mka sR69	23S G2172		23S U2228																																	sR155	NP		NP
				23S U2766																											sR124	23S U2128		23S G2102
																																					sR157	NP		NP
	Mka sR70	16S G868		16S A897																											sR125	NP		NP
		23S G194																																			sR160	23S G2817		23S U2556
		23S G704																													sR128	23S G2515		23S G2524
																																					sR165	23S G2783		23S C2757
	Mka sR71	NP		23S G386																											sR132	NP		NP				16S G442		16S C517
	Mka sR72	NP		NP																											sR134	NP		NP			sR166	16S G516		16S U446
	Mka sR73	23S U1017		23S G1051																											sR135	16S A1286		16S C1277			sR169	23S C1991		23S C1947
	Mka sR74	23S G426		23S C452																											sR136	NP		16S A654			sR201	23S C2260*		23S C2186
				16S C1115
																															sR138	NP		NP			sR202	NP		NP
	Mka sR75	NP		16S G225
																															sR139	NP		NP			sR203	23S C769		23S A749
	Mka sR76	16S G876		16S C784																																		16S C875		16S A890
				23S C2077																											sR140	NP		NP
				23S C733																																	sR204	23S G2744		23S U2778
				23S C153
																																					sR205	NP		23S G1229
	Mka sR77	23S G925		23S G963																																				23S G2139
		23S G2151
																																					sR206	16S C505		16S G482
	Mka sR78	NP		23S A2447																																		16S G36*
	Mka sR79			16S G1093																																	sR207	23S G1011		NP
		23S C390*		23S G319
																																					sR208	23S U2128		23S C2161
	Mka sR80	23S G2943		23S U2889
																																					sR301	NP		NP
	Mka sR81	23S G475		NP
																																					sR302	NP		NP
	Mka sR82	NP		NP
																																					sR303	23S C3094		23S C2975
	Mka sR83	16S G126		16S A114
		16S G91																																			sR304	23S C515		23S C475
	Mka sR84	23S A2635		23S C2608																																	sR305	NP		NP
				23S C1466
																																					sR306	NP		NP
	Mka sR85	23S C1446		23S G1494
		23S C2551		23S G2546																																	sR307	NP		NP
	Mka sR86	23S G2116		23S A2144																																	sR308	23S G2249		23S A2232
	Mka sR87	23S G2607		23S A2556																																	sR309	23S C1738
		23S G1387		23S A1243																																		23S C1250		23S G1159
	Mka sR88	23S G3118		23S C3169																																	sR310	16S C1004		16S G1026
																																								23S G1105
	Mka sR89	23S G1374		23S C1344
																																					sR311	NP		23S G3058
	Mka sR90	23S A587		23S G616
		23S A246		23S G195																																	sR312	NP		23S G1341
	Mka sR91	NP		16S G856																																	sR313	NP		NP
	Mka sR92	23S C1736		23S G1710																																	sR314	23S G2140		16S A673
				16S G660
																																					sR401	23S A752		23S G774
	Mka sR93	16S C1089		16S A993																																		23S A2546
	Mka sR94	NP		NP																																	sR402	16S G884		16S G908
																																								16S G209
	Mka sR95	NP		23S G2151
				23S G925																																	sR404	23S C452
																																						23S C2314		23S C2267
	Mka sR96			16S G623
		16S G1111		16S G1137																																	sR405	NP		23S G760
																																								23S G704
	Mka sR97	NP		NP
																																					sR406	NP		NP
	Mka sR98	23S U984		23S C968
																																					sR408	NP		NP
	Mka sR99	23S G1012		23S G919
				23S G136																																	sR409	16S A896		16S U873
	Mka sR100	16S C1160		16S C1108																																	sR410	NP		NP
	Mka sR101	NP		NP																																	sR411	23S G2873
	Mka sR102	23S A1620		23S C1567																																	sR412	16S C1147		16S G1172
	Mka sR103	23S G1867																																			sR413	NP		NP
		23S G2761		23S G2842
																																					sR414	23S G2720		23S C2772
	Mka sR104	NP		NP																																		16S G132		16S C116
	Mka sR105	16S G516		16S C547																																	sR415			23S A635
																																								23S A900
	Mka sR106	NP		NP																																		23S U2177*		23S A2135
	Mka sR107	23S A96		23S U121																																	sR416	NP		NP
	Mka sR108	23S G1229		23S C1151																																	sR417	16S G1218		16S C1295
	Mka sR109	23S C1897		23S C1828																																	sR418	23S U2197		23S C2224
				23S C1862
																																					sR422	23S G3011		23S C3045
	Mka sR110	23S G609																																				16S G1334		16S C1250
		23S G402		23S G440
																																					sR423	23S C2291		NP
	Mka sR111	23S C-2240		23S A2147
																																					sR425	23S C2715		23S C2698
	Mka sR112	23S G2267		NP
																																					sR430	NP		NP
	Mka sR113	16S C363		16S A284
																																					sR431	NP		NP
	Mka sR114	16S U894		NP
																																					sR437	16S A654		16S A679
	Mka sR115	23S G3058		23S A3030
																																					sR439	NP		NP
	Mka sR116	NP		NP
																																					sR441	23S G2216		23S G2173
	Mka sR117	NP		NP
																																					sR444	NP		NP
	Mka sR118	23S C981		NP
																																					sR449	23S A249		23S G56
	Mka sR119	16S C122		16S G152
																																					sR451	NP		NP
	Mka sR120	NP		16S G1026
																																					sR472	23S C897		23S U1017
	Mka sR121	23S G640		23S A591																																		16S C1197		16S U1268
	Mka sR122	23S G3139																																			sR473	23S C2784		23S C2693
		16S G1120		16S C1092																																		16S C443
	Mka sR123	NP		NP																																	sR474	NP		NP
	Mka sR124	16S G1021		16S U1041
	Mka sR125	NP		NP
	Mka sR126	23S G2730		23S G2698
	Mka sR127	16S C503		16S G478
